# Supplementary material for: Quantifying HER-2 expression on circulating tumor cells by ACCEPT
Source: PLoS One. 2017 Oct 30;12(10):e0186562. doi: 10.1371/journal.pone.0186562 (PMC5662084; doi:10.1371/journal.pone.0186562)
Supplement: S1 Table — (XLSX) [file pone.0186562.s003.xlsx]

## Sheet: Patient_CTCs
Sample	ThumbNr	CK_MeanIntensity	HER2_MeanIntensity	Group
Sample_1	1	1929.81	0	Group1
Sample_1	2	967.59	30.8497	Group1
Sample_1	3	811.049	0	Group1
Sample_1	4	754.851	0	Group1
Sample_1	5	1300.19	20.1979	Group1
Sample_1	6	2011.45	0	Group1
Sample_1	7	1500.54	0	Group1
Sample_1	8	2963.78	15.7166	Group1
Sample_1	9	721.95	0	Group1
Sample_1	10	870.455	25.6612	Group1
Sample_2	1	1718.8	0	Group1
Sample_2	2	2770.11	18.45	Group1
Sample_2	3	571.459	0	Group1
Sample_2	4	2808.56	0	Group1
Sample_2	5	2499.76	26.8654	Group1
Sample_2	6	2705.13	20.3087	Group1
Sample_2	7	1091.72	31.5079	Group1
Sample_2	8	652.407	0	Group1
Sample_2	9	386.441	0	Group1
Sample_2	10	2759.72	0	Group1
Sample_2	11	2492.14	0	Group1
Sample_2	12	441.625	40.7175	Group1
Sample_2	13	3404.71	0	Group1
Sample_2	14	262.835	0	Group1
Sample_2	15	1394.91	0	Group1
Sample_2	16	998.074	0	Group1
Sample_2	17	536.12	22.5263	Group1
Sample_2	18	892.595	0	Group1
Sample_2	19	2783.19	25.0508	Group1
Sample_2	20	2963.12	0	Group1
Sample_2	21	390.525	0	Group1
Sample_2	22	1333.7	0	Group1
Sample_2	23	3402.46	30.3987	Group1
Sample_2	24	2960.03	0	Group1
Sample_2	25	1986.08	19.5844	Group1
Sample_2	26	2970.52	25.8136	Group1
Sample_2	27	1990.05	0	Group1
Sample_2	28	1448.99	45.9135	Group1
Sample_3	1	2743.69	34.0387	Group1
Sample_3	2	2637.61	12.4666	Group1
Sample_3	3	2398.65	0	Group1
Sample_3	4	1769.61	23.6103	Group1
Sample_3	5	2212.64	0	Group1
Sample_3	6	1090.51	0	Group1
Sample_3	7	2037.52	0	Group1
Sample_3	8	1584.82	14.7532	Group1
Sample_3	9	929.167	0	Group1
Sample_3	10	2795.88	0	Group1
Sample_4	1	3405.94	0	Group1
Sample_4	2	3388.38	19.8442	Group1
Sample_4	3	2769.51	0	Group1
Sample_4	4	2855.64	23.7343	Group1
Sample_4	5	3393.2	25.9581	Group1
Sample_4	6	3208.12	0	Group1
Sample_4	7	2844.64	20.7692	Group1
Sample_4	8	149.254	0	Group1
Sample_4	9	2447.29	0	Group1
Sample_4	10	2396.04	0	Group1
Sample_4	11	3355.36	20.1975	Group1
Sample_4	12	2916.77	0	Group1
Sample_4	13	2459.71	0	Group1
Sample_4	14	3228.4	32.1784	Group1
Sample_4	15	3403.53	0	Group1
Sample_4	16	2776.52	15.2595	Group1
Sample_4	17	3126.18	0	Group1
Sample_4	18	760.134	0	Group1
Sample_4	19	3019.28	0	Group1
Sample_4	20	3150.52	20.7386	Group1
Sample_4	21	257.114	15.4361	Group1
Sample_4	22	3154.12	20.568	Group1
Sample_4	23	1314.84	0	Group1
Sample_4	24	664.48	0	Group1
Sample_4	25	2602.98	18.0307	Group1
Sample_4	26	1541.58	17.0076	Group1
Sample_5	1	775.731	31.0971	Group1
Sample_5	2	3137.63	26.1504	Group1
Sample_5	3	507.453	0	Group1
Sample_5	4	3500.7	0	Group1
Sample_5	5	2619.2	24.5255	Group1
Sample_5	6	821.902	0	Group1
Sample_5	7	107.134	0	Group1
Sample_6	1	2404.49	26.0103	Group1
Sample_6	2	97.8053	22.3552	Group1
Sample_6	3	589.405	23.0757	Group1
Sample_6	4	2965.71	15.5325	Group1
Sample_6	5	289.742	0	Group1
Sample_6	6	241.724	0	Group1
Sample_6	7	316.439	0	Group1
Sample_6	8	272.194	29.0844	Group1
Sample_6	9	1460.6	0	Group1
Sample_6	10	417.913	0	Group1
Sample_6	10	427.136	0	Group1
Sample_6	11	678.062	51.0068	Group1
Sample_6	12	1900.77	0	Group1
Sample_6	13	705.088	0	Group1
Sample_6	15	1034.58	23.4492	Group1
Sample_6	16	501.146	0	Group1
Sample_7	1	2681.93	0	Group1
Sample_7	2	2956.75	27.3087	Group1
Sample_7	3	3005.1	38.0934	Group1
Sample_7	4	3346.21	22.459	Group1
Sample_7	5	2037.07	36.4752	Group1
Sample_7	6	3228.1	34.761	Group1
Sample_8	1	1151.65	0	Group1
Sample_8	2	3491.72	0	Group1
Sample_8	3	3479.65	26.1911	Group1
Sample_8	4	3370.61	44.6257	Group1
Sample_8	5	3249.03	0	Group1
Sample_8	6	156.047	0	Group1
Sample_9	1	730.829	0	Group1
Sample_9	2	3022.01	0	Group1
Sample_9	3	1648.57	0	Group1
Sample_9	5	3012.92	0	Group1
Sample_9	6	304.011	0	Group1
Sample_10	1	511.393	0	Group1
Sample_10	2	3335.58	0	Group1
Sample_10	3	1841.25	0	Group1
Sample_10	4	2059.45	0	Group1
Sample_10	5	1429.36	0	Group1
Sample_10	6	2679.2	0	Group1
Sample_11	1	1042.27	0	Group1
Sample_11	2	3326.9	18.7391	Group1
Sample_11	3	3194.66	0	Group1
Sample_11	4	912.294	0	Group1
Sample_11	5	1141.33	0	Group1
Sample_11	6	1737.4	0	Group1
Sample_11	7	1110.53	0	Group1
Sample_11	8	355.436	0	Group1
Sample_11	9	2587.15	0	Group1
Sample_11	10	3032.66	0	Group1
Sample_11	11	1227.5	0	Group1
Sample_11	12	1470.69	23.4107	Group1
Sample_12	1	811.753	0	Group1
Sample_12	2	911.153	0	Group1
Sample_12	4	2237.8	0	Group1
Sample_12	4	2161.83	0	Group1
Sample_12	5	2018.43	0	Group1
Sample_12	6	572.306	0	Group1
Sample_12	7	548.748	0	Group1
Sample_12	8	651.77	0	Group1
Sample_12	10	486.584	35.8231	Group1
Sample_12	11	507.442	0	Group1
Sample_12	12	983.064	18.8754	Group1
Sample_12	13	971.579	0	Group1
Sample_12	14	1852.92	18.8227	Group1
Sample_12	15	1040.96	0	Group1
Sample_12	16	3275.09	0	Group1
Sample_12	17	516.384	0	Group1
Sample_12	18	438.039	0	Group1
Sample_13	1	3274.05	37.3074	Group1
Sample_13	2	3334.59	28.4302	Group1
Sample_13	3	3099.18	0	Group1
Sample_13	4	2536.21	23.8529	Group1
Sample_13	5	3261.28	0	Group1
Sample_13	6	2494.48	0	Group1
Sample_13	7	2502.89	0	Group1
Sample_13	8	1821.57	0	Group1
Sample_13	9	2351.08	0	Group1
Sample_13	10	3070.14	0	Group1
Sample_13	11	3114.55	0	Group1
Sample_13	12	3174.2	0	Group1
Sample_13	13	1282.45	20.9049	Group1
Sample_13	14	3355.64	11.8718	Group1
Sample_13	15	839.547	0	Group1
Sample_13	16	3231.29	0	Group1
Sample_13	18	1587.85	0	Group1
Sample_13	19	3325.95	0	Group1
Sample_13	20	3180.36	0	Group1
Sample_13	21	3507.07	36.7733	Group1
Sample_13	22	2889.13	0	Group1
Sample_13	23	846.336	33.7558	Group1
Sample_14	1	1325.33	0	Group1
Sample_14	2	233.948	0	Group1
Sample_14	3	2932.03	0	Group1
Sample_14	4	361.934	0	Group1
Sample_14	5	182.785	0	Group1
Sample_14	6	1405.87	28.5307	Group1
Sample_14	7	1644.96	0	Group1
Sample_14	8	1188.62	14.4112	Group1
Sample_14	9	380.893	0	Group1
Sample_14	10	1570.2	0	Group1
Sample_15	1	2207.15	0	Group1
Sample_15	2	3234.91	21.9856	Group1
Sample_15	3	451.242	0	Group1
Sample_15	4	3112.56	0	Group1
Sample_15	5	3181.55	0	Group1
Sample_15	6	3283.37	0	Group1
Sample_15	7	3270.85	20.8503	Group1
Sample_15	8	1006.48	0	Group1
Sample_15	9	2826.31	23.7471	Group1
Sample_16	1	627.18	0	Group1
Sample_16	2	544.285	0	Group1
Sample_16	3	3407.9	0	Group1
Sample_16	4	655.667	0	Group1
Sample_16	5	3295.58	23.9083	Group1
Sample_16	6	1402.07	0	Group1
Sample_16	7	2600.69	0	Group1
Sample_16	8	779.254	29.4449	Group1
Sample_16	9	849.079	0	Group1
Sample_16	10	813.316	0	Group1
Sample_16	11	2899.68	0	Group1
Sample_16	12	3193.92	0	Group1
Sample_16	13	781.412	0	Group1
Sample_16	14	1791.37	0	Group1
Sample_16	15	1077.83	0	Group1
Sample_16	16	3100.16	0	Group1
Sample_16	17	668.572	0	Group1
Sample_16	18	3280.05	0	Group1
Sample_17	1	2670.5	0	Group1
Sample_17	2	2926.27	0	Group1
Sample_17	3	164.578	0	Group1
Sample_17	4	297.339	0	Group1
Sample_17	5	149.514	0	Group1
Sample_17	6	1109.89	0	Group1
Sample_17	7	2640.57	0	Group1
Sample_17	8	676.288	0	Group1
Sample_17	9	860.144	0	Group1
Sample_17	10	277.974	0	Group1
Sample_17	11	237.661	0	Group1
Sample_17	12	131.84	14.3876	Group1
Sample_17	13	609.192	0	Group1
Sample_17	14	1212.4	0	Group1
Sample_17	15	818.722	0	Group1
Sample_17	16	378.294	0	Group1
Sample_17	17	223.8	0	Group1
Sample_17	18	1553.57	0	Group1
Sample_17	19	1461.98	0	Group1
Sample_18	1	1096.37	0	Group1
Sample_18	2	3000.94	0	Group1
Sample_18	3	3306.48	36.2632	Group1
Sample_18	4	1076.36	0	Group1
Sample_18	5	3209.86	0	Group1
Sample_18	6	787.638	0	Group1
Sample_18	7	3265.2	0	Group1
Sample_18	8	3077.86	0	Group1
Sample_18	9	2869.53	0	Group1
Sample_18	10	3151.48	38.9694	Group1
Sample_18	11	3311.04	24.4402	Group1
Sample_18	12	593.862	0	Group1
Sample_18	13	3222.84	0	Group1
Sample_18	14	3050.05	38.8496	Group1
Sample_18	15	3307.81	0	Group1
Sample_18	16	3537.13	0	Group1
Sample_18	17	3310.72	0	Group1
Sample_19	1	2946.77	35.6473	Group1
Sample_19	2	1751.16	23.3622	Group1
Sample_19	3	2598.05	23.5895	Group1
Sample_19	4	2202.66	0	Group1
Sample_19	5	1774.95	0	Group1
Sample_19	6	3249.1	0	Group1
Sample_19	7	3550.8	0	Group1
Sample_19	8	889.748	0	Group1
Sample_19	9	2900.94	0	Group1
Sample_19	10	1320.11	0	Group1
Sample_19	11	2631.65	0	Group1
Sample_19	12	3199.73	0	Group1
Sample_19	13	2985.02	0	Group1
Sample_20	1	2276.67	39.393	Group1
Sample_20	2	528.027	0	Group1
Sample_20	3	436.246	0	Group1
Sample_20	4	790.152	0	Group1
Sample_20	5	212.155	0	Group1
Sample_20	6	651.205	0	Group1
Sample_20	7	210.242	0	Group1
Sample_20	8	703.584	59.1236	Group1
Sample_20	9	3301.23	0	Group1
Sample_20	10	357.544	0	Group1
Sample_20	11	701.871	0	Group1
Sample_20	12	853.725	0	Group1
Sample_20	13	235.333	0	Group1
Sample_20	14	536.439	0	Group1
Sample_20	15	1621.34	0	Group1
Sample_20	16	1185.28	0	Group1
Sample_20	17	757.997	0	Group1
Sample_21	1	3520.57	45.2367	Group1
Sample_21	2	1417.3	33.5085	Group1
Sample_21	3	3394.64	50.2733	Group1
Sample_21	4	3151	0	Group1
Sample_21	5	3206.71	53.985	Group1
Sample_21	6	1633.55	0	Group1
Sample_22	1	2826.39	21.445	Group1
Sample_22	2	3815.3	57.8883	Group1
Sample_22	3	3363.94	35.2631	Group1
Sample_22	4	3404.35	0	Group1
Sample_22	5	3408.51	74.9227	Group1
Sample_23	1	809.555	0	Group1
Sample_23	2	3463.15	24.3269	Group1
Sample_23	3	904.712	0	Group1
Sample_23	4	3347.17	15.9719	Group1
Sample_23	5	1401.33	25.915	Group1
Sample_23	6	2890.85	0	Group1
Sample_23	7	967.875	43.8118	Group1
Sample_23	8	2661.32	0	Group1
Sample_23	9	956.028	0	Group1
Sample_23	10	2383.44	0	Group1
Sample_23	11	3361.06	22.8422	Group1
Sample_23	12	2896.87	0	Group1
Sample_23	13	623.687	0	Group1
Sample_23	14	769.474	54.1111	Group1
Sample_23	15	401.003	32.8129	Group1
Sample_23	16	1029.76	0	Group1
Sample_23	17	3140.23	0	Group1
Sample_23	18	887.532	31.8039	Group1
Sample_23	19	3501.87	13.4332	Group1
Sample_23	20	1778.41	0	Group1
Sample_23	21	1232.34	27.2168	Group1
Sample_23	22	599.062	0	Group1
Sample_23	23	2439.36	27.3942	Group1
Sample_23	24	624.68	0	Group1
Sample_23	24	741.185	0	Group1
Sample_23	25	472.96	18.2969	Group1
Sample_23	26	304.014	0	Group1
Sample_23	27	276.551	0	Group1
Sample_23	28	360.951	0	Group1
Sample_23	29	2693.78	0	Group1
Sample_23	30	301.897	0	Group1
Sample_23	31	844.787	18.7444	Group1
Sample_23	32	369.818	0	Group1
Sample_23	33	547.348	20.9758	Group1
Sample_23	34	967.618	59.3572	Group1
Sample_23	35	1740.24	22.948	Group1
Sample_23	36	669.417	0	Group1
Sample_23	37	449.752	51.8185	Group1
Sample_23	38	1380.97	25.4431	Group1
Sample_23	39	677.125	0	Group1
Sample_23	40	514.546	0	Group1
Sample_23	41	454.876	0	Group1
Sample_23	43	473.422	0	Group1
Sample_23	44	249.481	0	Group1
Sample_23	45	607.993	27.7955	Group1
Sample_23	46	3010.02	34.5599	Group1
Sample_23	47	2253.96	0	Group1
Sample_23	48	3113.9	44.7171	Group1
Sample_23	49	3406.5	15.8902	Group1
Sample_23	50	2142.27	0	Group1
Sample_24	1	1242.82	0	Group1
Sample_24	2	758.417	0	Group1
Sample_24	3	1152.32	0	Group1
Sample_24	4	298.02	0	Group1
Sample_24	5	708.927	14.271	Group1
Sample_24	6	373.475	0	Group1
Sample_24	8	272.637	41.8266	Group1
Sample_24	10	381.036	0	Group1
Sample_24	12	1022.29	0	Group1
Sample_24	13	1712.55	0	Group1
Sample_25	1	406.742	0	Group1
Sample_25	2	200.224	0	Group1
Sample_25	3	273.444	0	Group1
Sample_25	4	178.786	0	Group1
Sample_25	5	336.331	0	Group1
Sample_26	1	3284.59	23.4595	Group1
Sample_26	2	2921.52	36.0105	Group1
Sample_26	3	3165.94	0	Group1
Sample_26	4	1846.09	0	Group1
Sample_26	5	3252.32	22.7843	Group1
Sample_26	6	3256.69	45.4655	Group1
Sample_26	7	3342.67	29.4883	Group1
Sample_26	8	2725.73	45.4118	Group1
Sample_26	9	2677.83	0	Group1
Sample_26	10	1933.1	0	Group1
Sample_26	10	3760.66	0	Group1
Sample_26	12	1993.61	38.9214	Group1
Sample_26	13	3345.72	57.2809	Group1
Sample_26	14	3299.42	0	Group1
Sample_26	15	1881.35	0	Group1
Sample_26	16	3073.59	0	Group1
Sample_26	17	3166.81	0	Group1
Sample_26	18	3442.18	28.941	Group1
Sample_26	19	2982.16	0	Group1
Sample_26	20	3304.52	48.2472	Group1
Sample_26	21	3044.49	0	Group1
Sample_26	22	3172.89	24.7443	Group1
Sample_26	23	3354.97	19.0729	Group1
Sample_26	24	3495.12	0	Group1
Sample_26	25	3338.07	34.4714	Group1
Sample_26	26	2780.9	18.2189	Group1
Sample_26	27	3103.18	33.5692	Group1
Sample_26	28	3298.35	0	Group1
Sample_26	29	3458.11	33.6674	Group1
Sample_26	30	3098	0	Group1
Sample_26	31	3061.76	39.7451	Group1
Sample_26	32	3261.04	39.9647	Group1
Sample_26	33	3513.81	0	Group1
Sample_26	34	978.691	0	Group1
Sample_26	35	3077.8	27.2152	Group1
Sample_26	36	2942.51	0	Group1
Sample_26	37	3028.07	19.4678	Group1
Sample_26	38	232.093	0	Group1
Sample_26	39	3301.12	33.9389	Group1
Sample_26	40	2450.59	0	Group1
Sample_27	1	351.58	0	Group1
Sample_27	2	948.009	0	Group1
Sample_27	3	172.884	0	Group1
Sample_27	4	1158.19	35.2132	Group1
Sample_27	5	474.531	0	Group1
Sample_28	1	474.65	17.2557	Group1
Sample_28	2	300.815	0	Group1
Sample_28	3	1546.05	0	Group1
Sample_28	4	1253.73	20.3337	Group1
Sample_28	5	695.276	0	Group1
Sample_28	6	1200.09	0	Group1
Sample_28	7	1655.96	34.1222	Group1
Sample_28	8	796.498	0	Group1
Sample_28	9	294.694	0	Group1
Sample_28	10	579.365	0	Group1
Sample_28	11	1342.91	0	Group1
Sample_28	12	795.836	0	Group1
Sample_28	13	3457.85	27.0298	Group1
Sample_28	14	1863.84	0	Group1
Sample_28	15	1049.24	0	Group1
Sample_28	16	520.064	30.1879	Group1
Sample_28	17	620.035	0	Group1
Sample_28	18	374.022	0	Group1
Sample_28	19	3155.3	0	Group1
Sample_28	20	642.784	31.4842	Group1
Sample_28	21	1356.79	0	Group1
Sample_28	22	342.935	0	Group1
Sample_28	23	716.452	87.2796	Group1
Sample_28	24	753.861	0	Group1
Sample_28	25	817.509	0	Group1
Sample_28	26	1487.5	21.3529	Group1
Sample_28	27	606.813	0	Group1
Sample_28	28	688.838	0	Group1
Sample_28	29	897.831	0	Group1
Sample_28	30	344.16	0	Group1
Sample_28	31	2223.82	0	Group1
Sample_28	32	1553.07	0	Group1
Sample_28	33	494.929	0	Group1
Sample_28	34	550.185	0	Group1
Sample_28	35	1315.46	41.8283	Group1
Sample_28	36	879.522	0	Group1
Sample_28	37	427.053	0	Group1
Sample_28	38	1458.43	0	Group1
Sample_28	39	2488.88	0	Group1
Sample_28	40	3614.66	0	Group1
Sample_28	41	297.645	0	Group1
Sample_28	43	2304.43	0	Group1
Sample_28	44	3127.89	16.1751	Group1
Sample_28	45	399.964	0	Group1
Sample_28	46	930.655	43.9462	Group1
Sample_28	47	1087.38	66.6022	Group1
Sample_28	48	1400.61	0	Group1
Sample_28	49	2989.09	0	Group1
Sample_28	50	243.639	0	Group1
Sample_28	51	666.438	0	Group1
Sample_28	52	886.49	39.5335	Group1
Sample_28	53	1655.38	0	Group1
Sample_28	54	2954.85	35.5727	Group1
Sample_28	55	416.285	0	Group1
Sample_28	56	1016.03	37.2658	Group1
Sample_28	57	2611.29	47.9814	Group1
Sample_28	58	1089.74	0	Group1
Sample_29	1	3172.19	72.3848	Group1
Sample_29	2	788.139	0	Group1
Sample_29	3	3125.9	34.8792	Group1
Sample_29	4	853.265	0	Group1
Sample_29	5	3011.32	22.5542	Group1
Sample_29	6	3420.53	0	Group1
Sample_29	7	1209.27	0	Group1
Sample_29	8	3483.27	31.0417	Group1
Sample_29	9	382.445	0	Group1
Sample_29	10	1891.73	0	Group1
Sample_29	11	3435.61	0	Group1
Sample_29	12	3063.17	0	Group1
Sample_29	13	3346.08	0	Group1
Sample_29	14	3571.47	0	Group1
Sample_29	15	3163.37	0	Group1
Sample_29	16	1130.25	31.86	Group1
Sample_29	17	3149.72	29.0246	Group1
Sample_30	1	2809.26	0	Group1
Sample_30	2	1178.23	0	Group1
Sample_30	3	1403.16	0	Group1
Sample_30	4	995.874	0	Group1
Sample_30	5	2755.03	0	Group1
Sample_30	6	2698.31	0	Group1
Sample_30	7	3258.47	22.578	Group1
Sample_30	8	3304.03	26.2621	Group1
Sample_30	9	2972.4	35.0904	Group1
Sample_30	10	2010.35	0	Group1
Sample_31	1	1258.17	0	Group1
Sample_31	2	2707.55	28.5896	Group1
Sample_31	3	1199.86	0	Group1
Sample_31	4	1691.24	0	Group1
Sample_31	5	284.462	0	Group1
Sample_31	6	3334.9	0	Group1
Sample_31	7	425.483	0	Group1
Sample_32	1	3343.9	0	Group1
Sample_32	2	2895.51	27.7101	Group1
Sample_32	3	3225.55	24.7887	Group1
Sample_32	4	2965.25	26.1709	Group1
Sample_32	5	3148.57	0	Group1
Sample_32	6	3413.43	17.3464	Group1
Sample_32	7	2963.13	29.3522	Group1
Sample_32	8	2916.11	29.4435	Group1
Sample_32	9	3112	26.5218	Group1
Sample_32	10	2947.52	20.4303	Group1
Sample_32	11	3035.41	0	Group1
Sample_32	12	3073.26	26.3111	Group1
Sample_32	13	3190.83	0	Group1
Sample_32	14	3130.46	30.612	Group1
Sample_32	15	3043.44	0	Group1
Sample_32	16	3114.93	0	Group1
Sample_32	17	2752.35	34.0273	Group1
Sample_33	1	404.09	0	Group1
Sample_33	2	470.509	0	Group1
Sample_33	3	2970.01	0	Group1
Sample_33	4	437.481	0	Group1
Sample_33	5	3353.33	0	Group1
Sample_33	6	248.036	31.6497	Group1
Sample_33	7	306.197	0	Group1
Sample_33	8	1163.99	0	Group1
Sample_33	9	513.341	0	Group1
Sample_33	10	797.463	27.0912	Group1
Sample_33	11	819.084	0	Group1
Sample_33	12	3049.82	0	Group1
Sample_33	13	646.297	0	Group1
Sample_33	14	148.153	0	Group1
Sample_33	15	1275.26	0	Group1
Sample_33	16	282.46	0	Group1
Sample_33	17	600.411	0	Group1
Sample_33	18	319.961	0	Group1
Sample_33	19	625.202	0	Group1
Sample_33	20	215.29	0	Group1
Sample_33	21	751.54	0	Group1
Sample_33	22	929.664	0	Group1
Sample_33	23	482.735	0	Group1
Sample_33	24	191.953	0	Group1
Sample_33	25	177.579	0	Group1
Sample_33	26	314.17	0	Group1
Sample_33	27	2665.67	0	Group1
Sample_33	28	287.156	64.9136	Group1
Sample_33	29	1967.33	0	Group1
Sample_33	30	279.568	0	Group1
Sample_33	31	907.708	0	Group1
Sample_33	32	391.737	18.0831	Group1
Sample_33	33	322.351	0	Group1
Sample_33	34	157.408	0	Group1
Sample_33	35	265.523	0	Group1
Sample_33	36	1157.01	0	Group1
Sample_33	37	3051.14	0	Group1
Sample_33	38	234.546	0	Group1
Sample_33	39	695.967	0	Group1
Sample_33	40	238.423	0	Group1
Sample_33	41	427.774	0	Group1
Sample_33	42	1800.13	73.9508	Group1
Sample_33	43	585.964	0	Group1
Sample_33	44	907.939	0	Group1
Sample_33	45	844.89	0	Group1
Sample_33	46	500.824	0	Group1
Sample_33	47	470.65	0	Group1
Sample_33	48	193.712	0	Group1
Sample_33	49	185.545	0	Group1
Sample_33	50	509.04	12.0353	Group1
Sample_33	51	457.604	0	Group1
Sample_33	52	314.61	0	Group1
Sample_33	53	495.601	0	Group1
Sample_33	54	1087.88	0	Group1
Sample_33	55	730.056	12.467	Group1
Sample_33	56	1202.16	0	Group1
Sample_33	57	714.044	0	Group1
Sample_33	58	1609.61	0	Group1
Sample_33	59	291.126	0	Group1
Sample_33	60	663.028	0	Group1
Sample_33	61	114.407	0	Group1
Sample_33	62	356.793	0	Group1
Sample_33	63	194.38	14.6237	Group1
Sample_33	64	290.699	0	Group1
Sample_33	65	976.744	0	Group1
Sample_33	66	188.844	0	Group1
Sample_33	67	241.201	0	Group1
Sample_33	68	241.283	0	Group1
Sample_33	70	937.126	0	Group1
Sample_33	71	285.096	21.6631	Group1
Sample_33	72	317.254	0	Group1
Sample_33	74	387.847	0	Group1
Sample_34	1	2404.24	36.9374	Group1
Sample_34	2	991.698	0	Group1
Sample_34	3	3508.07	43.7752	Group1
Sample_34	4	671.271	31.3575	Group1
Sample_34	5	3198.72	31.9135	Group1
Sample_34	6	520.411	0	Group1
Sample_34	7	3293.37	46.2007	Group1
Sample_34	8	836.569	0	Group1
Sample_34	10	501.331	0	Group1
Sample_34	11	949.072	0	Group1
Sample_34	12	1005.97	0	Group1
Sample_34	13	3716.83	29.5432	Group1
Sample_34	14	2810.84	0	Group1
Sample_34	15	1214.15	0	Group1
Sample_34	16	3445.22	34.5931	Group1
Sample_34	17	3318.8	25.6713	Group1
Sample_34	18	3270.87	110.702	Group1
Sample_34	19	2020.66	15.3854	Group1
Sample_34	20	3337.07	0	Group1
Sample_34	21	3410.4	0	Group1
Sample_35	1	3113.53	22.8896	Group1
Sample_35	2	3416.27	0	Group1
Sample_35	3	3088.78	32.1436	Group1
Sample_35	4	3134.93	34.379	Group1
Sample_35	5	431.221	0	Group1
Sample_35	6	2916.84	0	Group1
Sample_35	7	3055.21	0	Group1
Sample_35	8	3050.34	0	Group1
Sample_35	9	3229.67	0	Group1
Sample_35	10	3406.03	32.9387	Group1
Sample_35	11	3076.71	0	Group1
Sample_35	12	3335.54	0	Group1
Sample_35	13	3265.96	0	Group1
Sample_35	14	3242.34	0	Group1
Sample_35	15	3180.33	0	Group1
Sample_35	16	3153.4	15.916	Group1
Sample_35	17	3287.8	0	Group1
Sample_35	18	3418.97	27.1833	Group1
Sample_35	19	3130.32	67.981	Group1
Sample_35	20	3421.4	0	Group1
Sample_35	21	3220.31	0	Group1
Sample_35	22	3098.01	30.7863	Group1
Sample_35	23	3099.61	0	Group1
Sample_35	24	3120.92	0	Group1
Sample_35	25	3441.94	42.0967	Group1
Sample_35	26	3453.65	0	Group1
Sample_35	27	3275.34	0	Group1
Sample_35	28	3068.83	0	Group1
Sample_35	29	3932.08	0	Group1
Sample_35	30	3081.62	0	Group1
Sample_35	31	3408.98	0	Group1
Sample_35	32	3190.04	0	Group1
Sample_35	33	3483.65	0	Group1
Sample_35	34	3362.94	17.847	Group1
Sample_35	35	3342.57	0	Group1
Sample_35	36	1534.57	0	Group1
Sample_35	37	1912.62	0	Group1
Sample_35	38	3275.39	0	Group1
Sample_35	39	3328.83	0	Group1
Sample_35	40	3436.91	0	Group1
Sample_35	41	3377.04	21.0389	Group1
Sample_35	42	2807.3	25.3916	Group1
Sample_35	43	3242.27	0	Group1
Sample_35	44	3328.28	34.7565	Group1
Sample_35	45	3139.99	28.4951	Group1
Sample_35	46	2950.5	0	Group1
Sample_35	47	3381.12	30.5903	Group1
Sample_35	48	1752.56	0	Group1
Sample_35	49	3335.71	24.8897	Group1
Sample_35	50	3275.97	0	Group1
Sample_35	51	3358.44	0	Group1
Sample_35	52	2955.91	31.1268	Group1
Sample_35	53	3326.61	23.8394	Group1
Sample_35	54	3112.41	0	Group1
Sample_35	55	3224.04	30.3633	Group1
Sample_35	56	3061.43	0	Group1
Sample_35	57	3276.86	43.2655	Group1
Sample_35	58	3034.49	0	Group1
Sample_35	59	3179.46	0	Group1
Sample_35	60	3112.34	28.9891	Group1
Sample_35	61	3184.17	0	Group1
Sample_35	62	3340.6	0	Group1
Sample_35	63	3220.98	42.6229	Group1
Sample_35	64	3263.31	0	Group1
Sample_35	65	498.361	0	Group1
Sample_36	1	3327.37	0	Group1
Sample_36	2	3126.27	0	Group1
Sample_36	3	337.765	0	Group1
Sample_36	4	1578.24	0	Group1
Sample_36	5	776.039	0	Group1
Sample_36	6	155.196	0	Group1
Sample_36	7	1473.01	0	Group1
Sample_36	8	2240.91	0	Group1
Sample_36	9	727.191	0	Group1
Sample_36	10	1323.33	0	Group1
Sample_36	11	1110.04	0	Group1
Sample_36	12	918.09	0	Group1
Sample_36	13	908.806	0	Group1
Sample_36	13	423.452	0	Group1
Sample_36	14	678.565	0	Group1
Sample_36	14	460.906	0	Group1
Sample_36	16	750.168	0	Group1
Sample_36	17	561.147	0	Group1
Sample_36	18	680.467	0	Group1
Sample_36	20	2460.73	14.0463	Group1
Sample_36	21	506.332	0	Group1
Sample_36	22	745.907	20.7018	Group1
Sample_36	24	497.41	0	Group1
Sample_36	25	597.473	18.9239	Group1
Sample_36	26	939.579	0	Group1
Sample_36	27	242.034	0	Group1
Sample_36	29	352.7	0	Group1
Sample_36	30	1650.21	0	Group1
Sample_36	32	1344.6	0	Group1
Sample_36	33	226.45	0	Group1
Sample_36	34	693.54	0	Group1
Sample_36	35	1467.85	0	Group1
Sample_36	36	175.745	0	Group1
Sample_36	37	438.173	0	Group1
Sample_36	38	280.636	0	Group1
Sample_36	39	462.515	0	Group1
Sample_36	40	226.673	0	Group1
Sample_36	41	665.647	0	Group1
Sample_36	42	181.691	0	Group1
Sample_36	43	833.264	0	Group1
Sample_36	44	307.151	0	Group1
Sample_36	45	722.356	0	Group1
Sample_36	46	1382.52	0	Group1
Sample_36	47	307.119	0	Group1
Sample_36	48	608.753	0	Group1
Sample_36	49	591.647	0	Group1
Sample_36	50	773.611	0	Group1
Sample_36	51	883.709	16.3043	Group1
Sample_36	52	1396.4	0	Group1
Sample_36	52	1374.77	0	Group1
Sample_36	53	2832.78	0	Group1
Sample_36	54	1613.81	0	Group1
Sample_36	55	506.946	0	Group1
Sample_36	56	2823.26	0	Group1
Sample_36	57	293.414	0	Group1
Sample_36	58	172.184	0	Group1
Sample_36	59	739.497	0	Group1
Sample_36	60	2319.22	0	Group1
Sample_36	61	2028.58	0	Group1
Sample_36	62	1450.97	0	Group1
Sample_36	63	366.202	0	Group1
Sample_36	63	458.352	0	Group1
Sample_36	64	960.353	0	Group1
Sample_36	65	963.495	0	Group1
Sample_36	66	1552.62	0	Group1
Sample_36	67	529.134	0	Group1
Sample_37	1	2437.45	0	Group1
Sample_37	2	385.849	41.0802	Group1
Sample_37	3	2507.36	31.9843	Group1
Sample_37	4	3582.01	38.3073	Group1
Sample_37	5	3110.57	88.1363	Group1
Sample_37	6	2346.44	34.4022	Group1
Sample_37	7	2451.68	46.3078	Group1
Sample_37	8	3402.74	55.4147	Group1
Sample_38	1	1443.38	0	Group1
Sample_38	2	2985.59	0	Group1
Sample_38	3	2556.02	26.3011	Group1
Sample_38	4	2808.56	27.0941	Group1
Sample_38	5	2826.6	34.0565	Group1
Sample_38	6	3266.1	0	Group1
Sample_38	7	3081.03	0	Group1
Sample_38	8	1935.59	16.9197	Group1
Sample_38	11	3109.7	24.2607	Group1
Sample_38	12	338.07	0	Group1
Sample_38	13	3769.87	0	Group1
Sample_38	13	3826.29	22.191	Group1
Sample_38	14	3052.99	23.7589	Group1
Sample_38	15	2751.03	0	Group1
Sample_39	1	3337.56	0	Group1
Sample_39	2	554.941	21.8343	Group1
Sample_39	3	3293.1	29.9612	Group1
Sample_39	4	2664.87	0	Group1
Sample_39	5	2766.98	32.5578	Group1
Sample_39	6	2789.69	0	Group1
Sample_39	7	3139.43	29.1871	Group1
Sample_39	8	2301.86	0	Group1
Sample_39	9	2960.44	0	Group1
Sample_39	10	2804.8	0	Group1
Sample_39	11	3100.05	0	Group1
Sample_39	12	3197.24	0	Group1
Sample_39	13	3217.97	0	Group1
Sample_39	14	2431.32	0	Group1
Sample_39	15	3330.89	0	Group1
Sample_39	16	3180.24	0	Group1
Sample_39	17	3024.92	33.1994	Group1
Sample_39	18	1719.51	0	Group1
Sample_39	19	3044.09	0	Group1
Sample_39	20	3055.57	0	Group1
Sample_39	21	2036.43	0	Group1
Sample_39	22	2379.59	0	Group1
Sample_39	23	761.819	0	Group1
Sample_39	24	2551.08	0	Group1
Sample_39	25	3215.49	0	Group1
Sample_39	26	496.906	0	Group1
Sample_39	27	3514.6	44.3417	Group1
Sample_39	28	3318.77	0	Group1
Sample_39	29	3396.03	26.9206	Group1
Sample_39	30	1427.38	0	Group1
Sample_39	31	3032.48	0	Group1
Sample_39	32	1177.19	0	Group1
Sample_39	33	803.679	0	Group1
Sample_39	35	1620.58	0	Group1
Sample_39	36	3318.57	0	Group1
Sample_39	37	3348.61	0	Group1
Sample_39	38	3295.88	0	Group1
Sample_39	39	2768.63	0	Group1
Sample_39	40	3426.45	0	Group1
Sample_39	41	3266.02	0	Group1
Sample_39	42	3332.83	25.69	Group1
Sample_39	43	2413.57	13.4344	Group1
Sample_39	44	3357.86	11.1725	Group1
Sample_39	45	745.374	0	Group1
Sample_39	46	1191.76	0	Group1
Sample_39	47	3216.22	0	Group1
Sample_39	49	3284.27	0	Group1
Sample_39	50	3284.9	0	Group1
Sample_39	51	3348.72	0	Group1
Sample_39	52	1838.02	0	Group1
Sample_39	54	3262.51	0	Group1
Sample_39	55	3020.88	0	Group1
Sample_39	56	1461.42	0	Group1
Sample_39	57	2910.09	23.9627	Group1
Sample_39	58	3256.72	19.4405	Group1
Sample_39	59	3020.9	42.1967	Group1
Sample_39	60	1809.79	0	Group1
Sample_39	61	3042.35	0	Group1
Sample_39	62	816.338	0	Group1
Sample_39	63	909.458	36.5599	Group1
Sample_39	64	3086.49	19.8775	Group1
Sample_39	65	575.727	0	Group1
Sample_39	66	3035.19	0	Group1
Sample_39	67	2498.93	0	Group1
Sample_39	68	3300.48	0	Group1
Sample_39	69	3556.7	0	Group1
Sample_39	70	1017.1	0	Group1
Sample_39	71	2381.41	0	Group1
Sample_39	72	1112.62	0	Group1
Sample_39	73	163.609	0	Group1
Sample_39	74	2824.95	37.8303	Group1
Sample_39	75	2666.48	0	Group1
Sample_39	76	3394.04	39.6518	Group1
Sample_39	77	2768.87	0	Group1
Sample_39	78	3287.53	0	Group1
Sample_39	79	2492.95	0	Group1
Sample_39	80	3111.16	0	Group1
Sample_39	81	334.131	0	Group1
Sample_39	82	2894.96	0	Group1
Sample_39	83	2905.77	31.1293	Group1
Sample_39	84	537.61	0	Group1
Sample_39	85	2217.74	23.0767	Group1
Sample_39	86	2546.77	22.9373	Group1
Sample_39	87	3143.15	0	Group1
Sample_39	88	1404.5	38.0507	Group1
Sample_39	89	3067.18	0	Group1
Sample_39	90	2113.03	24.3349	Group1
Sample_39	91	488.914	0	Group1
Sample_39	92	2241.66	0	Group1
Sample_39	93	129.06	0	Group1
Sample_39	94	478.872	26.6841	Group1
Sample_39	95	3121.25	22.4941	Group1
Sample_39	96	2868.08	35.3213	Group1
Sample_39	97	772.715	20.9082	Group1
Sample_40	1	458.124	0	Group1
Sample_40	2	3463.17	31.9342	Group1
Sample_40	3	1091.46	27.4566	Group1
Sample_40	4	482.045	0	Group1
Sample_40	5	723.988	17.6941	Group1
Sample_40	6	445.492	0	Group1
Sample_40	7	955.812	27.8553	Group1
Sample_40	8	320.5	0	Group1
Sample_40	9	204.476	0	Group1
Sample_40	10	692.664	0	Group1
Sample_40	11	1559.84	37.4144	Group1
Sample_40	12	377.353	0	Group1
Sample_40	13	316.887	0	Group1
Sample_40	14	714.179	0	Group1
Sample_40	15	335.28	0	Group1
Sample_40	16	3039.22	29.5511	Group1
Sample_40	17	1325.63	0	Group1
Sample_40	18	3727.44	34.428	Group1
Sample_40	19	862.103	19.1002	Group1
Sample_40	20	2685.73	18.747	Group1
Sample_40	21	1079.84	0	Group1
Sample_40	22	2003.18	0	Group1
Sample_40	23	1384.59	19.5485	Group1
Sample_40	24	3169.84	35.9674	Group1
Sample_40	25	183.548	0	Group1
Sample_40	26	1081.12	0	Group1
Sample_40	27	1036.61	0	Group1
Sample_40	28	278.273	0	Group1
Sample_40	29	428.324	0	Group1
Sample_40	30	423.709	17.4773	Group1
Sample_40	31	309.849	0	Group1
Sample_40	32	2069.81	23.6874	Group1
Sample_40	33	1958.42	21.1905	Group1
Sample_40	34	324.29	25.2256	Group1
Sample_40	35	361.857	0	Group1
Sample_40	36	988.146	0	Group1
Sample_40	37	2615.77	0	Group1
Sample_40	38	1694.18	0	Group1
Sample_40	39	2886.87	0	Group1
Sample_40	40	1523.18	0	Group1
Sample_40	41	350.241	0	Group1
Sample_40	42	3269.69	34.2642	Group1
Sample_40	43	1539.17	0	Group1
Sample_40	44	1083.39	0	Group1
Sample_40	45	271.93	30.2925	Group1
Sample_40	46	237.946	0	Group1
Sample_40	47	420.306	0	Group1
Sample_40	48	810.147	26.6118	Group1
Sample_40	49	668.618	0	Group1
Sample_40	50	663.235	0	Group1
Sample_40	51	349.188	0	Group1
Sample_40	52	1019.89	0	Group1
Sample_40	53	997.35	0	Group1
Sample_40	54	356.46	0	Group1
Sample_41	1	1012.75	0	Group1
Sample_41	2	480.145	27.1056	Group1
Sample_41	3	2121.28	34.653	Group1
Sample_41	4	1683.82	32.7075	Group1
Sample_41	5	427.104	0	Group1
Sample_41	6	2371.96	0	Group1
Sample_41	7	2370.34	0	Group1
Sample_41	8	705.797	0	Group1
Sample_41	9	1501.87	0	Group1
Sample_41	10	1065.59	0	Group1
Sample_41	11	786.148	0	Group1
Sample_41	12	2052.43	0	Group1
Sample_41	13	420.76	0	Group1
Sample_41	14	464.744	0	Group1
Sample_41	15	369.492	0	Group1
Sample_41	16	1309.48	0	Group1
Sample_41	17	2010.9	0	Group1
Sample_41	18	1823.62	0	Group1
Sample_41	19	493.267	0	Group1
Sample_41	20	2062.33	0	Group1
Sample_41	21	1145.87	86.5938	Group1
Sample_41	22	2551.99	0	Group1
Sample_41	23	445.297	0	Group1
Sample_41	24	999.566	0	Group1
Sample_41	25	1021.66	0	Group1
Sample_41	26	2588.53	0	Group1
Sample_41	27	1517.72	0	Group1
Sample_41	28	1943.14	0	Group1
Sample_41	29	2502.85	21.7683	Group1
Sample_41	30	2419.48	0	Group1
Sample_41	31	376.68	0	Group1
Sample_41	32	2978.04	0	Group1
Sample_41	33	2509.59	23.191	Group1
Sample_41	34	1199.36	0	Group1
Sample_41	35	370.837	0	Group1
Sample_41	36	2097.46	0	Group1
Sample_41	37	2037.45	0	Group1
Sample_41	38	1031.11	0	Group1
Sample_41	39	1946.97	0	Group1
Sample_41	40	2345.76	30.4686	Group1
Sample_41	41	999.828	0	Group1
Sample_41	42	2497.27	0	Group1
Sample_41	43	3025.32	0	Group1
Sample_41	44	2451.63	0	Group1
Sample_41	45	2321.7	22.6127	Group1
Sample_41	46	2181.54	55.2863	Group1
Sample_41	47	2535.96	0	Group1
Sample_41	48	2238.85	0	Group1
Sample_41	49	866.335	0	Group1
Sample_41	50	297.552	22.3859	Group1
Sample_41	51	555.209	0	Group1
Sample_41	52	391.051	0	Group1
Sample_41	53	572.996	0	Group1
Sample_41	54	3045.39	0	Group1
Sample_41	55	2261.88	39.5802	Group1
Sample_41	56	2325.78	0	Group1
Sample_41	57	804.601	0	Group1
Sample_41	58	2117.21	39.8628	Group1
Sample_41	59	925.178	35.9911	Group1
Sample_41	60	2295.1	31.0459	Group1
Sample_41	61	2046.46	0	Group1
Sample_41	62	2179.89	21.1989	Group1
Sample_41	63	2646.9	0	Group1
Sample_41	64	2551.7	35.0088	Group1
Sample_41	65	2448.17	40.8706	Group1
Sample_41	66	416.454	0	Group1
Sample_41	67	876.863	0	Group1
Sample_41	68	2543.78	0	Group1
Sample_41	69	2389.03	20.1988	Group1
Sample_41	70	2997.62	43.8341	Group1
Sample_41	71	2725.2	48.9787	Group1
Sample_41	72	2308.47	31.6709	Group1
Sample_41	73	462.808	0	Group1
Sample_41	74	2265.02	0	Group1
Sample_41	75	2276.86	0	Group1
Sample_41	76	2282.95	32.242	Group1
Sample_41	77	2101.24	24.7882	Group1
Sample_41	78	1053.1	0	Group1
Sample_41	79	2687.9	0	Group1
Sample_41	80	1414.88	25.9932	Group1
Sample_41	81	1456.72	24.8039	Group1
Sample_41	82	469.238	0	Group1
Sample_41	83	1581.47	0	Group1
Sample_41	84	499.706	26.0751	Group1
Sample_41	85	1118.47	20.0631	Group1
Sample_41	86	1016.76	0	Group1
Sample_41	87	838.717	0	Group1
Sample_41	88	2390.08	0	Group1
Sample_41	89	786.018	0	Group1
Sample_41	90	1773.55	36.2702	Group1
Sample_41	91	978.021	0	Group1
Sample_41	92	2412.53	45.6891	Group1
Sample_41	93	1087.78	0	Group1
Sample_41	94	310.241	0	Group1
Sample_41	95	1128.66	0	Group1
Sample_41	96	2109.92	38.0794	Group1
Sample_41	97	2530.52	36.6029	Group1
Sample_41	98	1686.5	0	Group1
Sample_42	1	3050.57	0	Group1
Sample_42	2	1611.19	0	Group1
Sample_42	3	3544.82	0	Group1
Sample_42	4	1635.08	37.1295	Group1
Sample_42	5	2871.33	0	Group1
Sample_42	6	3315.48	0	Group1
Sample_42	7	2426.93	0	Group1
Sample_42	8	3193.23	0	Group1
Sample_42	9	682.299	0	Group1
Sample_42	10	2537.16	0	Group1
Sample_42	11	2692.59	0	Group1
Sample_43	1	442.734	0	Group1
Sample_43	2	3055.14	0	Group1
Sample_43	3	3361.24	0	Group1
Sample_43	4	804.735	0	Group1
Sample_43	5	1410.4	0	Group1
Sample_43	6	324.54	0	Group1
Sample_43	7	536.408	0	Group1
Sample_43	8	3058.65	0	Group1
Sample_43	9	395.594	0	Group1
Sample_43	10	1548.54	0	Group1
Sample_43	11	520.416	50.2059	Group1
Sample_43	12	1065.46	0	Group1
Sample_43	13	1145.96	0	Group1
Sample_43	14	313.6	0	Group1
Sample_43	15	2077.02	0	Group1
Sample_43	16	221.109	0	Group1
Sample_43	17	176.553	0	Group1
Sample_43	18	2272.75	0	Group1
Sample_43	19	3242.69	0	Group1
Sample_43	20	186.135	0	Group1
Sample_44	1	3440.03	32.3733	Group1
Sample_44	2	3012.98	0	Group1
Sample_44	3	2521.61	443.84	Group1
Sample_44	4	2840.59	33.359	Group1
Sample_44	5	3096.8	25.5646	Group1
Sample_44	6	3454.66	0	Group1
Sample_44	7	3384.79	13.8955	Group1
Sample_44	8	1256.8	0	Group1
Sample_44	9	3402.61	31.336	Group1
Sample_44	10	3176.99	40.206	Group1
Sample_44	11	888.075	0	Group1
Sample_44	12	3271.08	31.2145	Group1
Sample_44	13	3219.43	0	Group1
Sample_44	14	1818.84	0	Group1
Sample_44	15	3060.56	0	Group1
Sample_44	16	3362.72	32.4721	Group1
Sample_44	17	3333.75	0	Group1
Sample_44	18	3044.38	0	Group1
Sample_44	19	3850.91	30.5706	Group1
Sample_44	20	2840.7	0	Group1
Sample_44	21	3451.57	20.9874	Group1
Sample_44	22	2942.89	35.022	Group1
Sample_44	23	3377.15	0	Group1
Sample_44	24	921.781	0	Group1
Sample_44	25	2875.78	0	Group1
Sample_44	26	3930.11	0	Group1
Sample_44	27	3543.06	0	Group1
Sample_44	28	1870.78	0	Group1
Sample_44	29	3346.5	0	Group1
Sample_44	30	3320.38	42.3985	Group1
Sample_44	31	3406.12	30.7482	Group1
Sample_44	32	3426.47	32.6006	Group1
Sample_44	33	2670.84	24.8698	Group1
Sample_44	34	3036.18	27.0486	Group1
Sample_44	35	3510.74	38.1782	Group1
Sample_44	36	3321.27	0	Group1
Sample_44	37	3174.59	31.3091	Group1
Sample_44	38	2763.11	0	Group1
Sample_45	1	278.262	0	Group2
Sample_45	2	3002.55	29.8015	Group2
Sample_45	3	363.974	0	Group2
Sample_45	4	3087.33	0	Group2
Sample_45	5	2500.52	0	Group2
Sample_45	6	2370.09	31.7829	Group2
Sample_45	7	1752.58	27.3616	Group2
Sample_45	8	1238.25	0	Group2
Sample_45	9	2552.73	64.9856	Group2
Sample_46	1	205.614	0	Group2
Sample_46	2	1961.91	0	Group2
Sample_46	3	1950.25	22.6082	Group2
Sample_46	4	1314.37	46.9313	Group2
Sample_46	5	2686.41	45.1485	Group2
Sample_46	6	2799.88	0	Group2
Sample_46	7	1814.1	49.1784	Group2
Sample_46	8	2757.04	35.681	Group2
Sample_46	9	2119.26	0	Group2
Sample_46	10	138.727	25.7248	Group2
Sample_46	11	2561.14	32.3655	Group2
Sample_46	12	2551.86	32.6334	Group2
Sample_46	13	1796.82	0	Group2
Sample_46	14	1375.87	38.39	Group2
Sample_46	15	1096.16	0	Group2
Sample_46	16	1802.56	0	Group2
Sample_46	17	779.793	34.5693	Group2
Sample_46	18	2137.35	42.9176	Group2
Sample_46	19	2721.3	62.6277	Group2
Sample_46	20	993.952	41.3384	Group2
Sample_46	21	2100.12	65.147	Group2
Sample_46	22	2450.62	34.731	Group2
Sample_46	23	2592.11	64.5254	Group2
Sample_46	24	2182.8	49.9447	Group2
Sample_46	25	3011.89	55.6147	Group2
Sample_46	26	2199.61	67.584	Group2
Sample_46	27	2781.08	36.3933	Group2
Sample_46	28	2677.05	66.8769	Group2
Sample_46	29	2441.08	0	Group2
Sample_46	30	1365.09	74.5941	Group2
Sample_46	31	633.362	0	Group2
Sample_46	32	2611.19	44.3712	Group2
Sample_46	33	219.144	0	Group2
Sample_46	34	578.383	36.8522	Group2
Sample_46	35	3191.07	35.0953	Group2
Sample_46	36	1736.69	0	Group2
Sample_47	1	3173.22	22.2873	Group2
Sample_47	2	3390.58	0	Group2
Sample_47	3	3266.86	28.8514	Group2
Sample_47	4	3243.76	28.0225	Group2
Sample_47	5	3478.1	28.3055	Group2
Sample_47	6	3056.62	0	Group2
Sample_47	7	3368.47	26.4711	Group2
Sample_47	8	2943.75	26.3816	Group2
Sample_47	9	2800.32	0	Group2
Sample_47	10	2794.55	0	Group2
Sample_47	11	3248.24	0	Group2
Sample_47	12	3540.3	24.537	Group2
Sample_47	13	3430.71	0	Group2
Sample_47	14	3376.25	32.5144	Group2
Sample_47	15	3299.7	0	Group2
Sample_47	16	3290.6	29.3931	Group2
Sample_47	17	3363.67	29.0602	Group2
Sample_47	18	3577.95	29.093	Group2
Sample_47	19	3500.83	0	Group2
Sample_47	20	3269.22	39.8714	Group2
Sample_47	21	3415.19	27.2466	Group2
Sample_47	22	3572.07	22.5871	Group2
Sample_47	24	3127.46	0	Group2
Sample_47	25	3402.53	0	Group2
Sample_47	27	3184.35	23.6558	Group2
Sample_47	28	3394.87	24.2807	Group2
Sample_47	29	3396.95	38.1442	Group2
Sample_47	30	3266.44	0	Group2
Sample_47	31	3425.47	0	Group2
Sample_47	32	3266.45	24.0839	Group2
Sample_47	33	3345.61	0	Group2
Sample_47	34	3439.44	0	Group2
Sample_47	35	3314.53	25.5095	Group2
Sample_47	36	3293.11	22.9281	Group2
Sample_47	37	3283.04	0	Group2
Sample_47	38	3312.3	24.6614	Group2
Sample_47	39	3443.86	0	Group2
Sample_47	40	3250.13	27.1424	Group2
Sample_47	41	3261.22	31.9433	Group2
Sample_47	42	3435.51	0	Group2
Sample_47	43	3144.69	24.5435	Group2
Sample_47	44	2946.91	0	Group2
Sample_48	1	2286.17	0	Group2
Sample_48	2	2587.29	0	Group2
Sample_48	3	1770.21	0	Group2
Sample_48	4	2985.82	0	Group2
Sample_48	5	2417.32	0	Group2
Sample_48	6	2758.49	40.8784	Group2
Sample_49	1	618.601	19.1506	Group2
Sample_49	2	2750.51	28.6206	Group2
Sample_49	3	116.327	51.0418	Group2
Sample_49	4	2881.75	0	Group2
Sample_49	5	2727.07	0	Group2
Sample_49	6	2556.94	0	Group2
Sample_49	7	2896.68	0	Group2
Sample_49	8	2309.06	0	Group2
Sample_49	9	2964.46	41.4813	Group2
Sample_49	10	2853.49	48.8782	Group2
Sample_49	11	2859.97	0	Group2
Sample_49	12	1024.72	30.4822	Group2
Sample_49	13	2394.92	0	Group2
Sample_49	14	2653.54	0	Group2
Sample_49	15	2839.97	0	Group2
Sample_49	16	2502.52	30.6714	Group2
Sample_49	17	2819.62	0	Group2
Sample_49	18	471.733	0	Group2
Sample_49	19	925.133	0	Group2
Sample_49	20	1730.44	0	Group2
Sample_49	21	2737.18	0	Group2
Sample_49	22	2860.98	41.6303	Group2
Sample_49	23	417.586	0	Group2
Sample_50	1	174.986	31.8725	Group2
Sample_50	2	220.072	21.0858	Group2
Sample_50	3	101.237	0	Group2
Sample_50	4	2232.01	36.7272	Group2
Sample_50	5	141.169	32.4706	Group2
Sample_50	6	262.633	0	Group2
Sample_50	7	109.592	55.7557	Group2
Sample_50	8	2022.48	15.9598	Group2
Sample_50	9	569.272	23.1011	Group2
Sample_50	10	2719.45	0	Group2
Sample_50	11	2931.22	54.5674	Group2
Sample_50	12	1113.57	39.6269	Group2
Sample_50	13	919.243	31.2707	Group2
Sample_50	14	301.38	0	Group2
Sample_50	15	1152.63	36.1423	Group2
Sample_50	16	221.326	0	Group2
Sample_50	17	74.5542	0	Group2
Sample_50	18	806.693	29.8843	Group2
Sample_50	19	481.602	92.4633	Group2
Sample_50	20	368.262	31.1165	Group2
Sample_50	21	380.898	0	Group2
Sample_50	22	487.845	29.6721	Group2
Sample_50	23	2344.16	20.3732	Group2
Sample_50	24	484.988	52.4267	Group2
Sample_50	25	212.672	0	Group2
Sample_50	26	333.014	0	Group2
Sample_50	27	2500.25	69.1698	Group2
Sample_50	28	878.905	53.4589	Group2
Sample_50	29	648.696	49.1621	Group2
Sample_50	30	906.029	26.5495	Group2
Sample_50	31	379.953	0	Group2
Sample_50	32	157.305	57.1242	Group2
Sample_50	33	183.27	40.7491	Group2
Sample_50	34	543.138	26.9663	Group2
Sample_50	35	222.619	35.9885	Group2
Sample_50	36	279.31	0	Group2
Sample_50	37	309.899	38.7864	Group2
Sample_50	38	2560.98	43.2457	Group2
Sample_50	39	1950.28	72.199	Group2
Sample_50	40	186.933	0	Group2
Sample_50	41	289.688	23.2721	Group2
Sample_50	42	768.954	0	Group2
Sample_50	43	704.331	50.1938	Group2
Sample_50	44	538.266	0	Group2
Sample_50	45	2352.64	76.4863	Group2
Sample_50	46	1772.53	37.2487	Group2
Sample_50	47	122.326	27.36	Group2
Sample_50	48	205.06	0	Group2
Sample_50	48	228.76	24.4255	Group2
Sample_50	49	94.0179	0	Group2
Sample_50	50	228.081	0	Group2
Sample_50	51	564.58	36.4146	Group2
Sample_50	52	480.545	0	Group2
Sample_50	53	2638.94	30.651	Group2
Sample_50	54	2308.22	35.0241	Group2
Sample_50	55	421.312	22.5359	Group2
Sample_50	56	644.139	34.2262	Group2
Sample_50	57	190.189	0	Group2
Sample_50	58	2431.04	36.3887	Group2
Sample_50	59	1196.83	45.1325	Group2
Sample_50	60	529.359	27.5294	Group2
Sample_50	61	153.646	0	Group2
Sample_50	62	2111.7	0	Group2
Sample_50	63	141.529	47.5235	Group2
Sample_50	64	571.847	0	Group2
Sample_50	65	116.346	0	Group2
Sample_50	66	440.763	0	Group2
Sample_50	67	312.472	0	Group2
Sample_50	68	426.113	0	Group2
Sample_50	69	72.4592	0	Group2
Sample_50	70	1124.92	29.8848	Group2
Sample_50	71	685.82	50.112	Group2
Sample_50	72	433.493	0	Group2
Sample_50	73	2910.65	0	Group2
Sample_50	74	2323.95	33.5324	Group2
Sample_50	75	310.2	0	Group2
Sample_50	76	895.08	53.6056	Group2
Sample_50	77	2907.87	0	Group2
Sample_50	78	458.895	0	Group2
Sample_50	78	490.867	0	Group2
Sample_50	79	2552.95	0	Group2
Sample_50	80	3094.3	38.5834	Group2
Sample_50	82	2186.18	31.8308	Group2
Sample_50	83	261.625	0	Group2
Sample_50	84	236.182	0	Group2
Sample_50	85	2425.39	65.0874	Group2
Sample_50	86	639.33	0	Group2
Sample_50	87	560.16	58.5029	Group2
Sample_50	88	610.181	0	Group2
Sample_50	89	1430.64	55.7303	Group2
Sample_50	90	1719.27	0	Group2
Sample_50	91	95.5529	0	Group2
Sample_50	92	710.277	0	Group2
Sample_50	93	709.048	0	Group2
Sample_50	94	2262.04	69.1453	Group2
Sample_50	95	1648.63	52.149	Group2
Sample_50	96	900.399	0	Group2
Sample_50	97	402.354	0	Group2
Sample_50	98	99.6748	0	Group2
Sample_50	99	241.067	0	Group2
Sample_50	100	1174.63	0	Group2
Sample_50	101	2281.76	19.9787	Group2
Sample_50	102	63.1846	0	Group2
Sample_50	103	421.691	0	Group2
Sample_50	104	1410.96	54.3504	Group2
Sample_50	105	450.393	62.6764	Group2
Sample_50	106	380.971	50.0092	Group2
Sample_50	107	662.584	0	Group2
Sample_50	108	85.0189	0	Group2
Sample_50	109	577.254	40.8511	Group2
Sample_50	110	953.437	35.6707	Group2
Sample_50	111	202.124	0	Group2
Sample_50	112	511.548	0	Group2
Sample_50	113	210.372	69.3494	Group2
Sample_50	114	1008.49	20.6735	Group2
Sample_50	115	412.561	59.7139	Group2
Sample_50	116	335.131	0	Group2
Sample_50	117	522.531	0	Group2
Sample_50	118	105.149	0	Group2
Sample_50	119	776.106	0	Group2
Sample_50	120	1044.69	22.2701	Group2
Sample_50	121	237.191	0	Group2
Sample_50	122	820.195	18.5456	Group2
Sample_50	123	289.754	0	Group2
Sample_50	124	182.165	27.5926	Group2
Sample_50	125	1968.21	65.2859	Group2
Sample_50	126	321.307	40.9324	Group2
Sample_50	127	328.456	31.6621	Group2
Sample_50	127	296.942	0	Group2
Sample_50	128	334.587	0	Group2
Sample_50	129	2396.97	0	Group2
Sample_50	130	215.963	18.2941	Group2
Sample_50	131	160.124	0	Group2
Sample_50	132	627.226	0	Group2
Sample_50	133	1837.54	54.9577	Group2
Sample_50	134	395.843	0	Group2
Sample_50	135	2767.85	0	Group2
Sample_50	136	1457.82	28.6389	Group2
Sample_50	137	623.369	0	Group2
Sample_50	138	156.111	38.8228	Group2
Sample_50	139	344.882	0	Group2
Sample_50	140	259.623	41.8797	Group2
Sample_50	140	106.227	0	Group2
Sample_50	141	1144.35	71.1088	Group2
Sample_50	142	2449.95	42.081	Group2
Sample_50	143	2111.64	0	Group2
Sample_50	144	1287.81	24.5961	Group2
Sample_50	145	393.933	38.6075	Group2
Sample_50	146	2599.53	33.6578	Group2
Sample_50	147	96.4194	0	Group2
Sample_50	148	2785.69	27.0278	Group2
Sample_50	149	922.3	39.9511	Group2
Sample_50	150	2479.92	41.6238	Group2
Sample_50	151	136.858	0	Group2
Sample_50	152	428.667	0	Group2
Sample_50	153	344.838	0	Group2
Sample_50	154	623.532	39.308	Group2
Sample_50	155	686.347	0	Group2
Sample_50	155	962.611	0	Group2
Sample_50	156	137.743	0	Group2
Sample_50	157	2101.6	0	Group2
Sample_50	158	107.429	0	Group2
Sample_50	159	369.986	31.424	Group2
Sample_50	160	195.511	0	Group2
Sample_50	161	95.8076	0	Group2
Sample_50	162	273.092	0	Group2
Sample_50	163	883.158	24.4906	Group2
Sample_50	164	247.329	18.8263	Group2
Sample_50	166	301.908	0	Group2
Sample_50	167	222.919	0	Group2
Sample_50	168	104.435	19.3853	Group2
Sample_50	170	325.138	88.4473	Group2
Sample_50	171	2941.62	41.6896	Group2
Sample_50	172	1013	43.4073	Group2
Sample_50	173	114.728	0	Group2
Sample_50	174	561.832	0	Group2
Sample_50	175	212.439	0	Group2
Sample_50	177	464.32	0	Group2
Sample_50	178	1674.25	31.9233	Group2
Sample_50	179	2704.81	41.1028	Group2
Sample_50	180	80.514	0	Group2
Sample_50	181	2751.47	50.5725	Group2
Sample_50	182	2253	36.663	Group2
Sample_50	184	1856.71	27.8058	Group2
Sample_50	185	227.283	0	Group2
Sample_50	186	1294.59	0	Group2
Sample_50	187	96.4997	0	Group2
Sample_50	188	1175.67	52.7471	Group2
Sample_50	189	540.923	64.8269	Group2
Sample_50	190	1296.09	37.4022	Group2
Sample_50	191	89.8986	0	Group2
Sample_50	192	2588.9	0	Group2
Sample_50	193	480.022	30.7118	Group2
Sample_50	194	1989.42	56.2214	Group2
Sample_50	195	2633.11	35.44	Group2
Sample_50	196	1178.96	22.7965	Group2
Sample_50	197	1063.15	52.7442	Group2
Sample_50	198	1309.64	0	Group2
Sample_50	199	459.972	0	Group2
Sample_50	200	671.445	0	Group2
Sample_50	201	2274.62	46.2944	Group2
Sample_50	202	459.736	43.8373	Group2
Sample_50	203	2186.46	44.7297	Group2
Sample_50	204	637.753	0	Group2
Sample_50	205	135.792	0	Group2
Sample_50	206	200.532	0	Group2
Sample_50	207	70.1287	0	Group2
Sample_50	208	332.864	0	Group2
Sample_51	1	318.929	0	Group2
Sample_51	2	345.199	0	Group2
Sample_51	3	567.116	0	Group2
Sample_51	4	2624.12	0	Group2
Sample_51	5	1742.18	44.5182	Group2
Sample_51	6	2894.92	0	Group2
Sample_51	7	2716.9	0	Group2
Sample_51	8	2967.92	0	Group2
Sample_51	9	325.373	0	Group2
Sample_51	10	796.226	23.0604	Group2
Sample_51	11	1563.91	0	Group2
Sample_51	12	996.152	27.2914	Group2
Sample_51	13	2661.35	0	Group2
Sample_51	14	447.556	0	Group2
Sample_51	15	470.547	23.5694	Group2
Sample_51	16	146.831	0	Group2
Sample_51	17	127.11	0	Group2
Sample_51	18	174.313	0	Group2
Sample_51	19	1835.33	0	Group2
Sample_51	20	984.554	0	Group2
Sample_51	21	885.533	0	Group2
Sample_51	22	1207	0	Group2
Sample_51	23	271.66	0	Group2
Sample_51	24	2466.86	0	Group2
Sample_51	25	934.188	0	Group2
Sample_52	1	2687.16	31.1969	Group2
Sample_52	2	2878.38	41.5389	Group2
Sample_52	3	2300.18	34.1845	Group2
Sample_52	4	3025.79	27.0563	Group2
Sample_52	5	889.067	50.5868	Group2
Sample_52	6	2452.66	0	Group2
Sample_52	7	3227.47	30.96	Group2
Sample_52	8	3182.3	46.8729	Group2
Sample_52	9	2974.27	0	Group2
Sample_52	10	3045.84	26.6118	Group2
Sample_52	11	3064.32	0	Group2
Sample_52	12	2908.94	41.5812	Group2
Sample_52	13	3117.07	0	Group2
Sample_52	14	3128.53	27.9573	Group2
Sample_52	15	2420.31	0	Group2
Sample_52	16	2988.77	30.3424	Group2
Sample_52	17	3121.46	39.6997	Group2
Sample_52	18	2745.64	37.3316	Group2
Sample_52	19	3072.58	29.5009	Group2
Sample_52	20	2991.15	0	Group2
Sample_52	21	1612.04	0	Group2
Sample_52	22	732.554	27.5744	Group2
Sample_52	23	2603.4	30.7294	Group2
Sample_52	24	2616.31	42.9299	Group2
Sample_52	25	2059.93	42.0949	Group2
Sample_52	26	1979.93	18.9116	Group2
Sample_52	27	1814.19	0	Group2
Sample_52	28	2744.63	0	Group2
Sample_52	29	3026.37	20.5617	Group2
Sample_52	30	1978.04	25.3975	Group2
Sample_52	31	1229.61	0	Group2
Sample_52	32	2633.07	0	Group2
Sample_52	33	2881.36	0	Group2
Sample_52	34	2534.56	0	Group2
Sample_52	35	2938.02	35.7189	Group2
Sample_52	36	3192.63	31.7148	Group2
Sample_52	37	3166.94	32.3813	Group2
Sample_52	38	3140.13	0	Group2
Sample_52	39	3073.51	0	Group2
Sample_52	40	3181.85	35.9964	Group2
Sample_52	41	3100.74	26.6994	Group2
Sample_52	42	3056.13	38.1266	Group2
Sample_52	43	2606.97	0	Group2
Sample_52	44	2845.94	0	Group2
Sample_52	45	2988.42	35.9646	Group2
Sample_52	46	2736.15	0	Group2
Sample_52	47	2733.71	17.8624	Group2
Sample_52	48	1884.87	32.9431	Group2
Sample_52	49	2906.94	38.3872	Group2
Sample_52	50	1581.78	0	Group2
Sample_52	51	2150.64	27.5639	Group2
Sample_52	52	3261.51	28.3873	Group2
Sample_52	53	2670.39	0	Group2
Sample_52	54	3102.07	28.224	Group2
Sample_52	55	2994.1	0	Group2
Sample_52	56	3309.94	27.374	Group2
Sample_52	57	3267.11	35.8065	Group2
Sample_52	58	3144.21	0	Group2
Sample_52	59	2933.42	26.8827	Group2
Sample_52	60	2361.76	24.2394	Group2
Sample_52	61	2558.09	0	Group2
Sample_52	62	2628.59	0	Group2
Sample_52	63	2632	0	Group2
Sample_52	64	2777.42	0	Group2
Sample_52	65	1682.69	0	Group2
Sample_52	66	2003.33	16.8439	Group2
Sample_52	67	2523.42	28.7299	Group2
Sample_52	68	1849.79	0	Group2
Sample_52	69	2011.42	0	Group2
Sample_52	70	2041.68	29.8831	Group2
Sample_52	71	2806.71	30.5719	Group2
Sample_52	72	2120.85	867.049	Group2
Sample_52	73	1293.36	31.1966	Group2
Sample_52	74	2465.08	29.7017	Group2
Sample_52	75	3240.34	0	Group2
Sample_52	76	3396.17	40.3029	Group2
Sample_52	77	2864.48	41.1922	Group2
Sample_52	78	3251.62	28.27	Group2
Sample_52	79	3414.51	31.9429	Group2
Sample_52	80	3214.47	35.1455	Group2
Sample_52	81	3089.17	0	Group2
Sample_52	82	3015.17	0	Group2
Sample_52	83	3156.67	36.0227	Group2
Sample_52	84	3188.26	38.0805	Group2
Sample_52	85	1353.75	0	Group2
Sample_52	86	3275.11	27.0769	Group2
Sample_52	88	2900.35	0	Group2
Sample_52	89	3157.81	40.254	Group2
Sample_52	90	3084.44	28.4392	Group2
Sample_52	91	3071.81	0	Group2
Sample_52	92	2622.11	27.3608	Group2
Sample_52	93	3109.74	23.0012	Group2
Sample_52	94	2897.04	0	Group2
Sample_52	95	1138.99	30.1603	Group2
Sample_52	96	2962.15	28.424	Group2
Sample_52	97	3003.46	29.8235	Group2
Sample_52	98	3132.45	31.5148	Group2
Sample_52	99	2822.3	0	Group2
Sample_52	100	2553.27	0	Group2
Sample_52	101	3231.82	37.3115	Group2
Sample_52	102	3020.8	0	Group2
Sample_52	104	2680.47	0	Group2
Sample_52	105	2557.08	0	Group2
Sample_52	106	1915.74	29.039	Group2
Sample_52	107	2568.16	30.3796	Group2
Sample_52	108	1520.49	21.9084	Group2
Sample_52	109	1685.89	30.4906	Group2
Sample_52	110	2656.86	31.4228	Group2
Sample_52	111	2109.05	0	Group2
Sample_52	112	2119.23	0	Group2
Sample_52	113	1673.13	26.3504	Group2
Sample_52	114	2040.9	25.4501	Group2
Sample_52	115	2188.37	30.5853	Group2
Sample_52	116	2927.17	0	Group2
Sample_52	117	2926.21	0	Group2
Sample_52	118	2912.58	35.5683	Group2
Sample_52	119	2543.04	24.4866	Group2
Sample_52	120	2976.61	31.3825	Group2
Sample_52	121	3029.77	22.1206	Group2
Sample_52	122	3250	36.7077	Group2
Sample_52	123	3344.26	26.0546	Group2
Sample_52	124	2761.07	0	Group2
Sample_52	125	2597.35	0	Group2
Sample_52	126	3141.52	61.2056	Group2
Sample_52	127	3104.86	43.4571	Group2
Sample_52	128	2484.27	0	Group2
Sample_52	129	3015.33	30.915	Group2
Sample_52	130	3295.89	32.6803	Group2
Sample_52	131	3202.94	35.6624	Group2
Sample_52	132	2979.14	36.3728	Group2
Sample_52	133	3233.34	37.482	Group2
Sample_52	134	2254.57	0	Group2
Sample_52	135	2620.2	29.3471	Group2
Sample_52	136	2989.11	0	Group2
Sample_52	137	2997.57	29.9346	Group2
Sample_52	138	2644.59	23.5843	Group2
Sample_52	139	2866.2	29.3828	Group2
Sample_52	140	1674.53	24.4126	Group2
Sample_52	141	2694.38	0	Group2
Sample_52	142	2965.59	0	Group2
Sample_52	143	2536.88	0	Group2
Sample_52	144	2832.36	0	Group2
Sample_52	145	3269.35	28.9806	Group2
Sample_52	146	3209.16	29.6534	Group2
Sample_52	147	3062.2	30.645	Group2
Sample_52	148	2375.37	0	Group2
Sample_52	149	3131.8	0	Group2
Sample_52	150	3222.54	36.8061	Group2
Sample_52	151	3104.91	33.4655	Group2
Sample_52	152	2987.34	0	Group2
Sample_52	153	2949.63	39.2084	Group2
Sample_52	154	2978.3	32.0843	Group2
Sample_52	155	2938.04	31.5653	Group2
Sample_52	156	2851.42	39.1066	Group2
Sample_52	157	2775.13	51.4877	Group2
Sample_52	158	1782.6	26.8352	Group2
Sample_52	159	2431.51	36.1278	Group2
Sample_52	160	1899.52	0	Group2
Sample_53	1	2003.99	144.661	Group2
Sample_53	2	2303.68	0	Group2
Sample_53	3	3189.76	0	Group2
Sample_53	5	3451.92	0	Group2
Sample_53	6	3162.98	24.355	Group2
Sample_53	7	3317.88	0	Group2
Sample_53	8	3156.4	23.6959	Group2
Sample_53	9	3356.01	0	Group2
Sample_53	10	3333.41	0	Group2
Sample_53	11	3491.04	0	Group2
Sample_53	12	3398.06	0	Group2
Sample_53	13	3344.9	0	Group2
Sample_53	14	3486.14	0	Group2
Sample_53	15	3231.19	0	Group2
Sample_53	16	1794.91	0	Group2
Sample_53	17	3415.61	0	Group2
Sample_53	18	3461.09	0	Group2
Sample_53	19	3189.16	0	Group2
Sample_53	20	1301.06	0	Group2
Sample_53	21	2884.41	22.7299	Group2
Sample_53	22	3329.48	0	Group2
Sample_53	23	3010.62	0	Group2
Sample_53	24	3332.44	0	Group2
Sample_53	25	3373.6	14.6667	Group2
Sample_54	1	1505.7	0	Group2
Sample_54	2	2786.9	0	Group2
Sample_54	3	118.881	0	Group2
Sample_54	4	2620.68	0	Group2
Sample_54	5	310.398	0	Group2
Sample_54	6	451.987	24.9671	Group2
Sample_54	7	1595.85	0	Group2
Sample_54	8	144.651	0	Group2
Sample_54	9	2607.37	0	Group2
Sample_54	10	1553	25.3569	Group2
Sample_54	11	1972.49	0	Group2
Sample_54	12	2352.66	0	Group2
Sample_54	13	2409.45	0	Group2
Sample_54	14	334.271	0	Group2
Sample_54	15	1013.66	37.2235	Group2
Sample_54	16	2244.06	0	Group2
Sample_54	17	2918.77	29.0507	Group2
Sample_54	18	2558.45	0	Group2
Sample_54	19	2601.37	0	Group2
Sample_54	20	2299.48	0	Group2
Sample_54	21	194.92	0	Group2
Sample_54	22	1215.14	0	Group2
Sample_54	23	586.966	0	Group2
Sample_54	24	1071.53	0	Group2
Sample_54	25	2022.7	0	Group2
Sample_54	26	1672.98	33.0088	Group2
Sample_54	27	2739.87	0	Group2
Sample_54	28	100.355	0	Group2
Sample_54	29	699.945	29.0549	Group2
Sample_54	30	420.463	0	Group2
Sample_54	31	399.07	0	Group2
Sample_54	32	614.325	0	Group2
Sample_54	33	2263.38	0	Group2
Sample_54	34	2758.65	0	Group2
Sample_54	35	1163.11	0	Group2
Sample_54	36	2041.33	0	Group2
Sample_54	37	2694.44	28.1244	Group2
Sample_54	38	680.276	0	Group2
Sample_54	39	2403.3	28.5629	Group2
Sample_54	40	2073.92	39.7232	Group2
Sample_54	41	2385.63	0	Group2
Sample_54	42	2127.64	0	Group2
Sample_54	43	2524.03	43.1141	Group2
Sample_54	44	240.392	0	Group2
Sample_54	45	2587.1	0	Group2
Sample_54	46	2386.23	0	Group2
Sample_54	47	185.512	0	Group2
Sample_54	48	2361.22	0	Group2
Sample_54	49	378.786	0	Group2
Sample_54	50	606.871	0	Group2
Sample_54	51	967.767	0	Group2
Sample_54	52	2478.04	21.0352	Group2
Sample_54	53	1957.47	0	Group2
Sample_54	54	2326.47	0	Group2
Sample_54	55	1904.69	19.9911	Group2
Sample_54	56	324.421	0	Group2
Sample_54	57	1332.68	0	Group2
Sample_54	58	2024.19	0	Group2
Sample_54	59	2637.85	0	Group2
Sample_54	60	1974.62	0	Group2
Sample_54	61	2154.57	0	Group2
Sample_54	62	2446.75	0	Group2
Sample_54	63	1203.9	0	Group2
Sample_54	64	1757.19	0	Group2
Sample_54	65	1902.03	0	Group2
Sample_54	66	2233.77	0	Group2
Sample_54	67	2736.78	0	Group2
Sample_54	68	1395.25	0	Group2
Sample_54	69	1839.9	0	Group2
Sample_54	70	2419.59	0	Group2
Sample_54	71	783.381	23.5848	Group2
Sample_54	72	2593.88	24.0713	Group2
Sample_54	73	1503.15	0	Group2
Sample_54	74	2017.22	0	Group2
Sample_54	75	402.052	0	Group2
Sample_54	76	237.427	0	Group2
Sample_54	77	185.414	0	Group2
Sample_54	78	1926.51	0	Group2
Sample_54	79	896.363	0	Group2
Sample_54	80	2556.49	0	Group2
Sample_54	81	2635.97	36.9353	Group2
Sample_54	83	2588	23.4603	Group2
Sample_54	84	2720.61	20.92	Group2
Sample_54	85	1553.32	0	Group2
Sample_54	86	799.443	0	Group2
Sample_54	87	2560.23	26.2307	Group2
Sample_54	88	1348.92	0	Group2
Sample_54	90	2042.18	0	Group2
Sample_54	91	647.765	0	Group2
Sample_54	92	1315.14	0	Group2
Sample_54	93	849.69	0	Group2
Sample_54	94	525.264	0	Group2
Sample_54	95	130.734	194.479	Group2
Sample_54	96	1676.81	0	Group2
Sample_54	97	2990.47	21.5045	Group2
Sample_54	98	2381.19	0	Group2
Sample_54	99	238.878	0	Group2
Sample_54	100	723.239	0	Group2
Sample_54	101	2346.89	0	Group2
Sample_54	102	598.8	26.2059	Group2
Sample_54	105	2063.41	0	Group2
Sample_54	106	1230.25	0	Group2
Sample_54	107	2757.05	0	Group2
Sample_54	108	1972.08	0	Group2
Sample_54	109	370.938	0	Group2
Sample_54	110	1131.19	0	Group2
Sample_54	111	282.666	0	Group2
Sample_54	112	1080.66	0	Group2
Sample_54	113	1709.7	0	Group2
Sample_54	114	2964.95	0	Group2
Sample_54	115	758.791	0	Group2
Sample_54	116	770.356	0	Group2
Sample_54	117	2604.22	0	Group2
Sample_54	118	2606.48	0	Group2
Sample_54	119	1977.18	0	Group2
Sample_54	120	220.004	0	Group2
Sample_54	121	1384.78	0	Group2
Sample_54	122	1942.67	0	Group2
Sample_54	123	1907.81	0	Group2
Sample_54	124	2124.34	0	Group2
Sample_54	125	392.508	0	Group2
Sample_54	126	294.218	0	Group2
Sample_54	127	2474.75	0	Group2
Sample_54	128	2440.84	0	Group2
Sample_54	129	2207.92	0	Group2
Sample_54	130	2112.83	0	Group2
Sample_54	131	1617.74	0	Group2
Sample_54	132	2375.15	40.7574	Group2
Sample_54	133	371.925	0	Group2
Sample_54	134	225.836	0	Group2
Sample_54	135	2284.97	0	Group2
Sample_54	136	418.553	0	Group2
Sample_54	137	2599.12	0	Group2
Sample_54	138	109.931	0	Group2
Sample_54	139	2214.42	0	Group2
Sample_54	140	1034.89	0	Group2
Sample_54	141	1321.58	0	Group2
Sample_54	142	2442.66	0	Group2
Sample_54	143	3034.69	0	Group2
Sample_54	144	370.162	0	Group2
Sample_54	145	718.524	0	Group2
Sample_54	146	134.112	0	Group2
Sample_54	147	2835.58	0	Group2
Sample_54	148	1371.53	0	Group2
Sample_54	150	924.752	0	Group2
Sample_54	151	786.332	0	Group2
Sample_54	152	2293.55	26.3664	Group2
Sample_54	153	1426.25	0	Group2
Sample_54	154	2483.81	0	Group2
Sample_54	155	929.791	0	Group2
Sample_54	156	2894.43	0	Group2
Sample_54	157	2482.78	30.2212	Group2
Sample_54	158	1274.91	21.3664	Group2
Sample_54	159	2074.48	0	Group2
Sample_54	160	2325.32	0	Group2
Sample_54	161	1642.75	0	Group2
Sample_54	162	591.34	0	Group2
Sample_54	163	2862.86	41.9031	Group2
Sample_54	164	1485.5	0	Group2
Sample_54	165	2196.33	0	Group2
Sample_54	166	2682.54	32.6776	Group2
Sample_54	167	2657.67	211.089	Group2
Sample_54	168	1138.73	0	Group2
Sample_54	169	1546.61	0	Group2
Sample_54	170	1730.37	0	Group2
Sample_54	171	2024.82	0	Group2
Sample_54	172	1283.45	0	Group2
Sample_54	173	1710.21	0	Group2
Sample_54	174	117.763	0	Group2
Sample_54	175	506.081	0	Group2
Sample_54	176	2632.77	41.0755	Group2
Sample_54	177	2737	29.9459	Group2
Sample_54	178	2224.12	0	Group2
Sample_54	179	1150.2	0	Group2
Sample_54	180	1987.23	0	Group2
Sample_54	181	2546.63	0	Group2
Sample_54	182	573.178	0	Group2
Sample_54	183	1050.48	0	Group2
Sample_54	184	1810.14	0	Group2
Sample_54	185	2134.46	0	Group2
Sample_54	186	789.152	0	Group2
Sample_54	187	616.289	0	Group2
Sample_54	188	2666.91	0	Group2
Sample_54	189	1361.17	0	Group2
Sample_54	190	1035.03	0	Group2
Sample_54	191	1685.45	0	Group2
Sample_54	192	583.119	0	Group2
Sample_54	193	3105.89	0	Group2
Sample_54	194	2678.95	0	Group2
Sample_54	195	1752.93	0	Group2
Sample_54	196	1369.26	0	Group2
Sample_54	197	2221.19	28.788	Group2
Sample_54	198	2682.67	0	Group2
Sample_54	199	287.235	0	Group2
Sample_54	200	2902.42	0	Group2
Sample_54	201	369.843	0	Group2
Sample_54	202	562.28	0	Group2
Sample_54	203	2003.49	28.5484	Group2
Sample_54	204	2836.13	0	Group2
Sample_54	205	2600.05	0	Group2
Sample_54	206	2918.57	0	Group2
Sample_54	207	2673.62	20.1882	Group2
Sample_54	208	2676.17	0	Group2
Sample_54	209	2038.64	0	Group2
Sample_54	210	1192.14	0	Group2
Sample_54	211	149.456	0	Group2
Sample_54	212	2475.47	0	Group2
Sample_54	213	1265.99	47.1654	Group2
Sample_54	214	350.767	0	Group2
Sample_54	215	1237.89	0	Group2
Sample_54	216	721.584	0	Group2
Sample_54	217	2228.59	0	Group2
Sample_54	218	1265.86	0	Group2
Sample_54	219	1405.76	23.1658	Group2
Sample_54	220	462.326	0	Group2
Sample_54	221	1406.8	0	Group2
Sample_54	222	1891.83	0	Group2
Sample_54	223	1130.5	0	Group2
Sample_54	224	2165.7	0	Group2
Sample_54	225	1133.44	0	Group2
Sample_54	226	2725.7	0	Group2
Sample_54	227	2069.01	0	Group2
Sample_54	228	2141.61	0	Group2
Sample_54	229	1626.12	0	Group2
Sample_54	230	3076.29	0	Group2
Sample_54	231	237.236	0	Group2
Sample_54	232	1211.09	0	Group2
Sample_54	233	538.018	0	Group2
Sample_54	234	2731.97	0	Group2
Sample_54	235	1122.87	23.7519	Group2
Sample_54	236	2186.07	0	Group2
Sample_54	237	119.521	0	Group2
Sample_54	238	1407.4	0	Group2
Sample_54	239	228.066	0	Group2
Sample_54	240	1522.2	0	Group2
Sample_54	241	2198.1	21.3753	Group2
Sample_54	242	1977.13	0	Group2
Sample_54	243	707.299	18.7918	Group2
Sample_54	244	2214.43	0	Group2
Sample_54	245	2197.39	0	Group2
Sample_54	246	2206.97	0	Group2
Sample_54	247	2250.95	0	Group2
Sample_54	248	3076.48	0	Group2
Sample_54	249	691.33	0	Group2
Sample_54	250	2562.82	0	Group2
Sample_54	251	2914.77	27.2204	Group2
Sample_54	252	940.869	0	Group2
Sample_54	253	2735.55	24.9915	Group2
Sample_54	254	1865.81	0	Group2
Sample_54	255	2313.95	0	Group2
Sample_54	256	1590.29	26.7544	Group2
Sample_54	257	247.148	0	Group2
Sample_54	258	407.79	0	Group2
Sample_54	259	2212.39	0	Group2
Sample_54	260	832.804	0	Group2
Sample_54	261	2369.22	0	Group2
Sample_54	262	1069.09	0	Group2
Sample_54	263	2562.79	0	Group2
Sample_54	264	2785.91	0	Group2
Sample_54	265	2745.95	0	Group2
Sample_54	266	1739.69	0	Group2
Sample_54	267	2678.23	33.2235	Group2
Sample_54	268	1564.33	0	Group2
Sample_54	269	1859.72	0	Group2
Sample_54	270	2541.82	0	Group2
Sample_54	271	1262.27	0	Group2
Sample_54	272	3146.91	25.3769	Group2
Sample_54	273	180.458	0	Group2
Sample_54	274	833.969	0	Group2
Sample_54	275	1505.57	0	Group2
Sample_54	276	2759.78	30.2343	Group2
Sample_54	277	152.997	0	Group2
Sample_54	278	2605.68	0	Group2
Sample_54	279	346.221	0	Group2
Sample_54	280	354.969	0	Group2
Sample_54	281	2803.3	0	Group2
Sample_54	282	215.155	0	Group2
Sample_54	283	2360.55	0	Group2
Sample_54	284	1121.25	0	Group2
Sample_54	285	1196.92	0	Group2
Sample_54	286	843.106	22.4275	Group2
Sample_55	1	477.978	0	Group2
Sample_55	2	581.961	0	Group2
Sample_55	3	317.158	0	Group2
Sample_55	4	418.31	0	Group2
Sample_55	5	335.253	0	Group2
Sample_55	6	585.243	0	Group2
Sample_55	7	338.101	0	Group2
Sample_55	8	216.075	0	Group2
Sample_55	9	367.518	0	Group2
Sample_55	10	302.888	0	Group2
Sample_55	11	2658.1	0	Group2
Sample_55	12	1057.9	0	Group2
Sample_55	13	2230.51	0	Group2
Sample_55	14	387.508	0	Group2
Sample_55	15	235.961	0	Group2
Sample_55	16	1956.91	26.3972	Group2
Sample_55	17	611.559	0	Group2
Sample_55	18	231.865	0	Group2
Sample_55	19	278.065	0	Group2
Sample_55	20	530.564	0	Group2
Sample_55	21	688.63	0	Group2
Sample_55	22	183.509	0	Group2
Sample_55	23	2341.32	0	Group2
Sample_55	24	1778.08	0	Group2
Sample_55	25	149.274	0	Group2
Sample_55	26	164.239	16.2894	Group2
Sample_55	27	219.807	0	Group2
Sample_55	28	278.556	0	Group2
Sample_56	1	898.928	0	Group2
Sample_56	2	2499.87	0	Group2
Sample_56	3	1402.62	21.7364	Group2
Sample_56	4	775.001	0	Group2
Sample_56	5	441.282	0	Group2
Sample_56	6	1847.14	0	Group2
Sample_56	7	2226.95	0	Group2
Sample_56	8	2319.85	0	Group2
Sample_56	10	243.597	0	Group2
Sample_56	11	471.093	29.6752	Group2
Sample_56	12	106.725	140.236	Group2
Sample_56	13	249.069	0	Group2
Sample_56	14	1572.14	0	Group2
Sample_56	15	2265.12	0	Group2
Sample_56	16	1962.26	0	Group2
Sample_56	17	1344.18	0	Group2
Sample_56	18	2776.99	23.0008	Group2
Sample_56	19	1623.03	86.3148	Group2
Sample_56	20	2511.87	0	Group2
Sample_56	21	524.407	0	Group2
Sample_56	22	2566.97	24.4401	Group2
Sample_56	23	164.956	0	Group2
Sample_56	24	393.367	0	Group2
Sample_56	25	1014.42	0	Group2
Sample_56	26	2992.47	0	Group2
Sample_56	27	1131.69	0	Group2
Sample_56	28	1399.32	0	Group2
Sample_56	29	1120.53	0	Group2
Sample_56	30	966.389	0	Group2
Sample_56	31	820.507	20.8826	Group2
Sample_56	32	2521.13	35.967	Group2
Sample_56	33	813.73	0	Group2
Sample_56	34	388.044	0	Group2
Sample_56	35	2134.41	0	Group2
Sample_56	36	850.451	0	Group2
Sample_56	37	1683.4	0	Group2
Sample_56	38	853.09	0	Group2
Sample_56	39	2610.19	30.9853	Group2
Sample_56	40	109.973	0	Group2
Sample_56	41	320.306	0	Group2
Sample_56	42	1229.54	0	Group2
Sample_56	43	137.254	0	Group2
Sample_56	44	600.139	0	Group2
Sample_56	45	469.955	0	Group2
Sample_56	46	237.322	0	Group2
Sample_56	47	104.606	0	Group2
Sample_56	48	2602.84	0	Group2
Sample_56	49	1012.07	18.1091	Group2
Sample_56	50	1685.87	0	Group2
Sample_56	51	2115.75	0	Group2
Sample_56	52	1623.31	0	Group2
Sample_56	53	1651.27	0	Group2
Sample_56	54	1176.56	0	Group2
Sample_56	55	624.889	0	Group2
Sample_56	56	134.528	0	Group2
Sample_56	57	1165.79	0	Group2
Sample_56	58	2255.19	0	Group2
Sample_56	59	2516.35	0	Group2
Sample_56	60	828.645	0	Group2
Sample_56	61	446.09	0	Group2
Sample_56	62	2453.63	0	Group2
Sample_56	63	2243.78	0	Group2
Sample_56	64	1007.38	0	Group2
Sample_56	65	159.734	0	Group2
Sample_56	66	2065.28	26.4725	Group2
Sample_56	67	1164.09	0	Group2
Sample_56	68	2036.78	0	Group2
Sample_56	69	1990.87	0	Group2
Sample_56	70	638.765	0	Group2
Sample_56	71	1545.65	0	Group2
Sample_56	72	246.973	0	Group2
Sample_56	73	604.765	0	Group2
Sample_56	74	2878.93	23.0612	Group2
Sample_56	75	455.378	0	Group2
Sample_56	76	2473.78	0	Group2
Sample_56	77	1201.57	28.7435	Group2
Sample_56	78	321.868	0	Group2
Sample_56	79	292.377	0	Group2
Sample_56	80	573.586	0	Group2
Sample_56	81	707.083	0	Group2
Sample_56	82	405.727	0	Group2
Sample_56	83	2362.08	24.9469	Group2
Sample_56	84	805.7	0	Group2
Sample_57	1	2469.39	0	Group2
Sample_57	2	139.406	0	Group2
Sample_57	3	438.989	0	Group2
Sample_57	4	514.461	0	Group2
Sample_57	5	1021.58	0	Group2
Sample_57	6	500.014	0	Group2
Sample_57	7	308.613	0	Group2
Sample_57	8	171.573	0	Group2
Sample_57	9	286.306	23.7043	Group2
Sample_57	10	1315.78	0	Group2
Sample_57	11	840.611	0	Group2
Sample_57	12	783.271	0	Group2
Sample_57	13	464.302	0	Group2
[truncated: 2,085 more rows]

## Sheet: Cellline_CTCs
Sample	ThumbNr	CK_MeanIntensity	HER2_MeanIntensity	Group
MDA-MB 453	1	3504.83	36.3449	Cellline
MDA-MB 453	2	3546.86	100.005	Cellline
MDA-MB 453	3	3166.67	43.5182	Cellline
MDA-MB 453	4	3630.31	45.8132	Cellline
MDA-MB 453	5	3412.8	51.0721	Cellline
MDA-MB 453	6	3081.25	14.5765	Cellline
MDA-MB 453	7	3518.2	41.6471	Cellline
MDA-MB 453	8	3481.99	34.1346	Cellline
MDA-MB 453	9	3358.05	44.2201	Cellline
MDA-MB 453	10	3394.37	37.9984	Cellline
MDA-MB 453	11	3816.14	105.009	Cellline
MDA-MB 453	12	3259.74	100.502	Cellline
MDA-MB 453	13	3431.09	25.8382	Cellline
MDA-MB 453	14	3456.92	54.1291	Cellline
MDA-MB 453	15	3083.8	47.0233	Cellline
MDA-MB 453	16	3515.66	0	Cellline
MDA-MB 453	17	3301.66	43.0992	Cellline
MDA-MB 453	18	3447.57	76.8203	Cellline
MDA-MB 453	19	3104	84.4753	Cellline
MDA-MB 453	20	3035.24	58.9838	Cellline
MDA-MB 453	21	3234.67	31.3387	Cellline
MDA-MB 453	22	3452.14	35.8051	Cellline
MDA-MB 453	23	3352.71	75.6699	Cellline
MDA-MB 453	24	3219.69	0	Cellline
MDA-MB 453	25	3395.65	31.7216	Cellline
MDA-MB 453	26	3209.02	0	Cellline
MDA-MB 453	27	2979.15	37.9198	Cellline
MDA-MB 453	28	3152.77	39.296	Cellline
MDA-MB 453	29	3568.92	49.731	Cellline
MDA-MB 453	30	3367.78	47.8379	Cellline
MDA-MB 453	31	3098.03	94.8593	Cellline
MDA-MB 453	32	3360.13	37.1731	Cellline
MDA-MB 453	33	3140.26	58.1555	Cellline
MDA-MB 453	34	3709.41	64.9182	Cellline
MDA-MB 453	35	3431.07	80.1771	Cellline
MDA-MB 453	36	3554.11	68.4439	Cellline
MDA-MB 453	37	3347.64	0	Cellline
MDA-MB 453	38	3324.5	75.4588	Cellline
MDA-MB 453	39	3295.87	0	Cellline
MDA-MB 453	40	3340.62	52.5935	Cellline
MDA-MB 453	41	3259.36	75.0998	Cellline
MDA-MB 453	42	3240.55	60.1873	Cellline
MDA-MB 453	43	3567.2	0	Cellline
MDA-MB 453	44	2971.34	43.2305	Cellline
MDA-MB 453	45	3084.28	60.2776	Cellline
MDA-MB 453	46	3200.2	38.0011	Cellline
MDA-MB 453	47	3347.24	31.8476	Cellline
MDA-MB 453	48	3320.11	30.9074	Cellline
MDA-MB 453	49	3341.57	35.5717	Cellline
MDA-MB 453	50	3417.97	27.0699	Cellline
MDA-MB 453	51	3384.6	76.9845	Cellline
MDA-MB 453	52	3347.19	0	Cellline
MDA-MB 453	53	3498.15	43.8615	Cellline
MDA-MB 453	54	3644.06	41.9454	Cellline
MDA-MB 453	55	3380.71	60.6308	Cellline
MDA-MB 453	56	3463.51	42.0656	Cellline
MDA-MB 453	57	3464.47	62.8412	Cellline
MDA-MB 453	58	3351.67	65.1828	Cellline
MDA-MB 453	60	3491.35	38.303	Cellline
MDA-MB 453	61	3719.49	47.8043	Cellline
MDA-MB 453	62	3321.06	0	Cellline
MDA-MB 453	63	3386.68	39.2623	Cellline
MDA-MB 453	64	3318.09	0	Cellline
MDA-MB 453	65	3814.8	58.0306	Cellline
MDA-MB 453	66	3362.42	0	Cellline
MDA-MB 453	67	3309.43	49.5987	Cellline
MDA-MB 453	68	3480.53	46.3558	Cellline
MDA-MB 453	69	3302.87	64.7531	Cellline
MDA-MB 453	70	3390.69	49.0273	Cellline
MDA-MB 453	71	3182.34	40.659	Cellline
MDA-MB 453	72	3767.01	81.2887	Cellline
MDA-MB 453	73	3384.99	66.5084	Cellline
MDA-MB 453	74	3476.83	42.3564	Cellline
MDA-MB 453	75	3284.58	29.6625	Cellline
MDA-MB 453	76	3439.16	42.3537	Cellline
MDA-MB 453	77	3413.54	55.9055	Cellline
MDA-MB 453	78	3477.25	45.995	Cellline
MDA-MB 453	79	3523.31	44.5562	Cellline
MDA-MB 453	80	3402.39	47.467	Cellline
MDA-MB 453	81	3539.72	111.665	Cellline
MDA-MB 453	82	3550.64	59.3692	Cellline
MDA-MB 453	83	3862.69	81.5039	Cellline
MDA-MB 453	83	3792.05	65.0059	Cellline
MDA-MB 453	84	3314.27	0	Cellline
MDA-MB 453	85	3523.1	58.2851	Cellline
MDA-MB 453	86	3533.62	63.342	Cellline
MDA-MB 453	87	3177.02	61.4676	Cellline
MDA-MB 453	88	3571.24	0	Cellline
MDA-MB 453	89	3482.53	57.3538	Cellline
MDA-MB 453	90	3025.29	0	Cellline
MDA-MB 453	91	3627.52	0	Cellline
MDA-MB 453	92	3457.57	50.9334	Cellline
MDA-MB 453	95	3557.03	52.8853	Cellline
MDA-MB 453	96	3476.06	0	Cellline
MDA-MB 453	97	3693.96	42.427	Cellline
MDA-MB 453	98	3371.57	34.4665	Cellline
MDA-MB 453	99	3550.13	61.4748	Cellline
MDA-MB 453	100	3876.07	47.7007	Cellline
MDA-MB 453	101	3568.83	38.0232	Cellline
MDA-MB 453	102	3275.82	46.4564	Cellline
MDA-MB 453	103	3436.99	86.2981	Cellline
MDA-MB 453	104	3538.29	56.9915	Cellline
MDA-MB 453	105	3770.75	38.4755	Cellline
MDA-MB 453	106	3446.84	34.608	Cellline
MDA-MB 453	107	3892.62	38.7706	Cellline
MDA-MB 453	108	3418.5	43.635	Cellline
MDA-MB 453	109	3322.82	35.734	Cellline
MDA-MB 453	110	3401.4	78.6972	Cellline
MDA-MB 453	111	3594.84	52.9969	Cellline
MDA-MB 453	112	3547.41	83.5909	Cellline
MDA-MB 453	113	3239.57	32.1861	Cellline
MDA-MB 453	114	3596.78	54.6277	Cellline
MDA-MB 453	115	3408.38	56.5856	Cellline
MDA-MB 453	116	3421.6	63.7479	Cellline
MDA-MB 453	117	3480.11	0	Cellline
MDA-MB 453	118	3154.02	0	Cellline
MDA-MB 453	119	3241.08	30.372	Cellline
MDA-MB 453	120	3135.74	51.2767	Cellline
MDA-MB 453	121	3314.77	59.1364	Cellline
MDA-MB 453	122	3246.1	29.1758	Cellline
MDA-MB 453	123	3441.15	60.647	Cellline
MDA-MB 453	124	3310.1	74.6814	Cellline
MDA-MB 453	126	3390.61	0	Cellline
MDA-MB 453	127	3311.41	48.9778	Cellline
MDA-MB 453	128	3600.91	38.9548	Cellline
MDA-MB 453	129	3335.83	27.9324	Cellline
MDA-MB 453	130	3388.96	55.3924	Cellline
MDA-MB 453	131	3431.99	83.1356	Cellline
MDA-MB 453	132	3012.26	0	Cellline
MDA-MB 453	134	3173.27	39.3378	Cellline
MDA-MB 453	135	3383.82	41.5617	Cellline
MDA-MB 453	136	3282.13	34.8456	Cellline
MDA-MB 453	137	3430.85	56.9089	Cellline
MDA-MB 453	138	3346.1	42.8539	Cellline
MDA-MB 453	139	3449.99	35.6047	Cellline
MDA-MB 453	140	3452.78	42.6936	Cellline
MDA-MB 453	141	3235.93	49.0868	Cellline
MDA-MB 453	142	3370.12	0	Cellline
MDA-MB 453	143	3613.14	75.1991	Cellline
MDA-MB 453	144	3419.15	55.853	Cellline
MDA-MB 453	145	3439.89	38.2843	Cellline
MDA-MB 453	146	3469.97	56.7272	Cellline
MDA-MB 453	147	3599.16	50.2356	Cellline
MDA-MB 453	148	3087.77	49.1811	Cellline
MDA-MB 453	149	3451.55	48.1347	Cellline
MDA-MB 453	150	3874.29	51.8145	Cellline
MDA-MB 453	151	3461.94	0	Cellline
MDA-MB 453	152	3342.39	0	Cellline
MDA-MB 453	153	3432.78	0	Cellline
MDA-MB 453	155	3311.42	17.4465	Cellline
MDA-MB 453	156	3418.46	0	Cellline
MDA-MB 453	157	3218.3	49.9765	Cellline
MDA-MB 453	158	3395.55	0	Cellline
MDA-MB 453	159	3527.2	77.4299	Cellline
MDA-MB 453	160	3397.73	34.8091	Cellline
MDA-MB 453	161	3430.57	72.3408	Cellline
MDA-MB 453	162	3666.54	32.9675	Cellline
MDA-MB 453	163	3418.52	41.4901	Cellline
MDA-MB 453	164	3802.93	64.2293	Cellline
MDA-MB 453	165	3400.68	41.2286	Cellline
MDA-MB 453	166	3425.74	0	Cellline
MDA-MB 453	167	3444.58	37.5299	Cellline
MDA-MB 453	168	3707.01	36.6795	Cellline
MDA-MB 453	171	3503.65	0	Cellline
MDA-MB 453	172	3523.01	36.1771	Cellline
MDA-MB 453	173	3554.55	0	Cellline
MDA-MB 453	174	3496.29	43.373	Cellline
MDA-MB 453	175	3853.69	45.5519	Cellline
MDA-MB 453	175	3910.79	0	Cellline
MDA-MB 453	176	3427.95	53.2629	Cellline
MDA-MB 453	177	3526.66	56.958	Cellline
MDA-MB 453	178	3601.25	168.071	Cellline
MDA-MB 453	179	3537.99	43.2146	Cellline
MDA-MB 453	180	3469.89	0	Cellline
MDA-MB 453	181	3395.66	72.164	Cellline
MDA-MB 453	182	3361.64	0	Cellline
MDA-MB 453	183	3507.11	57.9939	Cellline
MDA-MB 453	184	3364.77	45.4091	Cellline
MDA-MB 453	185	3321.58	42.7852	Cellline
MDA-MB 453	186	3467.47	58.2689	Cellline
MDA-MB 453	187	3435.04	53.7099	Cellline
MDA-MB 453	188	2991.22	39.8431	Cellline
MDA-MB 453	189	3436.8	0	Cellline
MDA-MB 453	190	3424.58	47.6834	Cellline
MDA-MB 453	191	3161.95	41.12	Cellline
MDA-MB 453	192	3371.65	50.3629	Cellline
MDA-MB 453	193	3508.64	62.9977	Cellline
MDA-MB 453	194	3462.54	85.0321	Cellline
MDA-MB 453	195	3562.5	49.0665	Cellline
MDA-MB 453	196	3409.69	50.5523	Cellline
MDA-MB 453	197	3480.74	32.4996	Cellline
MDA-MB 453	198	3447	41.2511	Cellline
MDA-MB 453	199	3498.32	79.841	Cellline
MDA-MB 453	200	3663.37	82.4398	Cellline
MDA-MB 453	201	3298.52	0	Cellline
MDA-MB 453	202	2998.41	0	Cellline
MDA-MB 453	203	3399.8	0	Cellline
MDA-MB 453	204	3380.67	38.8833	Cellline
MDA-MB 453	205	3455.64	151.923	Cellline
MDA-MB 453	206	3389.4	38.3472	Cellline
MDA-MB 453	208	3425.01	41.7919	Cellline
MDA-MB 453	209	3489.63	39.7457	Cellline
MDA-MB 453	210	3490.09	35.3363	Cellline
MDA-MB 453	211	3717.63	0	Cellline
MDA-MB 453	212	3633.18	49.4793	Cellline
MDA-MB 453	213	3452.11	39.5303	Cellline
MDA-MB 453	214	3330.79	69.2349	Cellline
MDA-MB 453	215	3559.07	0	Cellline
MDA-MB 453	216	3503.62	47.3043	Cellline
MDA-MB 453	217	3438.31	48.1868	Cellline
MDA-MB 453	218	3361.58	48.7472	Cellline
MDA-MB 453	219	3377	41.428	Cellline
MDA-MB 453	220	3290.38	0	Cellline
MDA-MB 453	221	3521.9	45.6115	Cellline
MDA-MB 453	222	3572.57	51.8375	Cellline
MDA-MB 453	223	3573.29	39.1165	Cellline
MDA-MB 453	224	3559.17	37.2595	Cellline
MDA-MB 453	225	3208.89	46.6761	Cellline
MDA-MB 453	226	3433.77	69.1203	Cellline
MDA-MB 453	227	3828.33	47.0356	Cellline
MDA-MB 453	228	3536.85	61.1549	Cellline
MDA-MB 453	229	3514.91	42.8518	Cellline
MDA-MB 453	230	3322.85	48.8071	Cellline
MDA-MB 453	231	3595.09	53.6627	Cellline
MDA-MB 453	232	3486.38	59.4665	Cellline
MDA-MB 453	233	3462.09	52.4144	Cellline
MDA-MB 453	234	3344.47	36.364	Cellline
MDA-MB 453	235	3451.96	61.5785	Cellline
MDA-MB 453	236	3503.97	45.8967	Cellline
MDA-MB 453	237	3449.46	48.7292	Cellline
MDA-MB 453	238	3373.52	35.5891	Cellline
MDA-MB 453	239	3327.11	80.215	Cellline
MDA-MB 453	240	3234.77	35.9003	Cellline
MDA-MB 453	241	3527.5	53.6295	Cellline
MDA-MB 453	242	3053.9	33.3967	Cellline
MDA-MB 453	243	3642.11	44.5395	Cellline
MDA-MB 453	244	3519.17	42.9057	Cellline
MDA-MB 453	245	3454.22	41.7641	Cellline
MDA-MB 453	246	3562.99	0	Cellline
MDA-MB 453	247	3809.77	61.8544	Cellline
MDA-MB 453	248	3284.15	44.0541	Cellline
MDA-MB 453	249	3470.04	82.8002	Cellline
MDA-MB 453	250	3355.39	41.7945	Cellline
MDA-MB 453	251	3398.04	44.9363	Cellline
MDA-MB 453	252	3595.04	0	Cellline
MDA-MB 453	253	3121.9	38.0242	Cellline
MDA-MB 453	254	3550.29	43.9801	Cellline
MDA-MB 453	255	3355.37	54.3769	Cellline
MDA-MB 453	256	3457.24	52.8296	Cellline
MDA-MB 453	257	3405.61	46.4814	Cellline
MDA-MB 453	258	3399.12	60.3327	Cellline
MDA-MB 453	259	3526.11	43.7629	Cellline
MDA-MB 453	260	3597.01	62.4225	Cellline
MDA-MB 453	261	3386.69	76.3101	Cellline
MDA-MB 453	262	3554.43	45.453	Cellline
MDA-MB 453	263	3437.68	42.3691	Cellline
MDA-MB 453	264	3319.96	58.8488	Cellline
MDA-MB 453	265	3514.17	31.4154	Cellline
MDA-MB 453	266	3469.02	0	Cellline
MDA-MB 453	267	3551.11	48.075	Cellline
MDA-MB 453	268	3478.16	58.7606	Cellline
MDA-MB 453	269	3760.41	61.6348	Cellline
MDA-MB 453	270	3789.38	58.4332	Cellline
MDA-MB 453	271	3218.74	76.3876	Cellline
MDA-MB 453	272	3287.84	0	Cellline
MDA-MB 453	273	3491.7	40.5877	Cellline
MDA-MB 453	274	3512.81	48.4591	Cellline
MDA-MB 453	275	3523.24	37.3525	Cellline
MDA-MB 453	276	3271.05	33.3001	Cellline
MDA-MB 453	277	3436.7	36.5098	Cellline
MDA-MB 453	278	3535.85	0	Cellline
MDA-MB 453	279	3577.78	60.7584	Cellline
MDA-MB 453	280	3555.9	51.877	Cellline
MDA-MB 453	281	3309.26	45.6177	Cellline
MDA-MB 453	282	3310.46	39.7168	Cellline
MDA-MB 453	283	3241.79	0	Cellline
MDA-MB 453	284	3352.73	0	Cellline
MDA-MB 453	285	3582.06	0	Cellline
MDA-MB 453	286	3359.29	60.3079	Cellline
MDA-MB 453	287	3491.6	52.2061	Cellline
MDA-MB 453	288	3395.77	48.4422	Cellline
MDA-MB 453	289	3328.91	52.8296	Cellline
MDA-MB 453	290	3306.95	46.3003	Cellline
MDA-MB 453	291	3268.93	71.8535	Cellline
MDA-MB 453	292	3364.07	0	Cellline
MDA-MB 453	293	3420.3	43.232	Cellline
MDA-MB 453	294	3298.4	34.1429	Cellline
MDA-MB 453	295	3331.09	38.4297	Cellline
MDA-MB 453	296	3229.93	54.521	Cellline
MDA-MB 453	297	3296.64	35.7866	Cellline
MDA-MB 453	298	3033.22	79.5098	Cellline
MDA-MB 453	299	3221.04	50.2968	Cellline
MDA-MB 453	301	3297.74	0	Cellline
MDA-MB 453	302	3295.37	34.4984	Cellline
MDA-MB 453	303	3208.36	35.9209	Cellline
MDA-MB 453	304	2990.22	53.7593	Cellline
MDA-MB 453	305	3319.6	78.9003	Cellline
MDA-MB 453	306	3246.25	46.25	Cellline
MDA-MB 453	307	3250.6	64.0886	Cellline
MDA-MB 453	308	3242.1	56.8165	Cellline
MDA-MB 453	309	3591.04	73.5111	Cellline
MDA-MB 453	310	3562.53	43.9517	Cellline
MDA-MB 453	311	3468.81	58.5304	Cellline
MDA-MB 453	312	3368.69	50.5288	Cellline
MDA-MB 453	313	3270.46	50.0294	Cellline
MDA-MB 453	314	3473.63	47.6515	Cellline
MDA-MB 453	315	3701.78	55.0588	Cellline
MDA-MB 453	316	3270.87	70.7319	Cellline
MDA-MB 453	317	3422.03	44.7221	Cellline
MDA-MB 453	318	3310.91	0	Cellline
MDA-MB 453	319	3419.15	67.5869	Cellline
MDA-MB 453	320	3423.64	33.5597	Cellline
MDA-MB 453	321	3291.68	48.3111	Cellline
MDA-MB 453	322	3273.68	0	Cellline
MDA-MB 453	323	3214.49	202.78	Cellline
MDA-MB 453	324	3783.97	64.1813	Cellline
MDA-MB 453	325	3396.66	45.4766	Cellline
MDA-MB 453	326	3424.49	172.205	Cellline
MDA-MB 453	327	3403.29	0	Cellline
MDA-MB 453	328	3471.5	45.4855	Cellline
MDA-MB 453	329	3123.16	59.7678	Cellline
MDA-MB 453	330	3239.57	103.698	Cellline
MDA-MB 453	331	3525.9	40.5611	Cellline
MDA-MB 453	332	3669.85	51.5693	Cellline
MDA-MB 453	333	3436.74	74.2196	Cellline
MDA-MB 453	334	3541.52	43.7676	Cellline
MDA-MB 453	335	3441.17	56.2498	Cellline
MDA-MB 453	336	3395.63	49.1288	Cellline
MDA-MB 453	337	3536.85	0	Cellline
MDA-MB 453	338	3603.78	69.0138	Cellline
MDA-MB 453	339	3430.62	38.1203	Cellline
MDA-MB 453	340	3226.96	71.306	Cellline
MDA-MB 453	341	3527.24	0	Cellline
MDA-MB 453	342	3361.9	80.9401	Cellline
MDA-MB 453	343	3472.19	42.0887	Cellline
MDA-MB 453	344	3583.32	33.6147	Cellline
MDA-MB 453	345	3370.66	45.2053	Cellline
MDA-MB 453	346	3595.08	43.1476	Cellline
MDA-MB 453	347	3294.08	0	Cellline
MDA-MB 453	348	3286.6	43.3365	Cellline
MDA-MB 453	349	3315.59	45.2591	Cellline
MDA-MB 453	350	3394.07	55.9363	Cellline
MDA-MB 453	351	3366.68	49.2185	Cellline
MDA-MB 453	352	3423.01	218.29	Cellline
MDA-MB 453	353	3363.81	38.9667	Cellline
MDA-MB 453	354	3529.99	30.9233	Cellline
MDA-MB 453	355	3238.79	46.0724	Cellline
MDA-MB 453	356	3446.53	37.1089	Cellline
MDA-MB 453	357	2835.4	52.7602	Cellline
MDA-MB 453	358	3270.25	0	Cellline
MDA-MB 453	359	3570.03	52.8512	Cellline
MDA-MB 453	360	3471.35	42.6408	Cellline
MDA-MB 453	361	3743.64	64.1546	Cellline
MDA-MB 453	362	3508.11	50.8018	Cellline
MDA-MB 453	363	3367.05	44.4055	Cellline
MDA-MB 453	364	3344.83	41.3451	Cellline
MDA-MB 453	365	3459.92	0	Cellline
MDA-MB 453	366	3396.2	47.4272	Cellline
MDA-MB 453	367	3415.36	35.8137	Cellline
MDA-MB 453	368	3401.86	39.8271	Cellline
MDA-MB 453	369	2834.59	37.9214	Cellline
MDA-MB 453	370	3455.79	0	Cellline
MDA-MB 453	371	3352.22	63.1656	Cellline
MDA-MB 453	372	3255.61	63.7963	Cellline
MDA-MB 453	373	3530.75	46.8871	Cellline
MDA-MB 453	375	3331	40.6573	Cellline
MDA-MB 453	376	3314.46	46.4505	Cellline
MDA-MB 453	377	3332.51	37.0386	Cellline
MDA-MB 453	378	3405.53	43.9176	Cellline
MDA-MB 453	379	3679.56	47.8787	Cellline
MDA-MB 453	380	3548.37	63.6078	Cellline
MDA-MB 453	381	3392.05	50.9559	Cellline
MDA-MB 453	382	3617.43	72.4432	Cellline
MDA-MB 453	383	3250.9	44.5203	Cellline
MDA-MB 453	384	3378.79	49.1531	Cellline
MDA-MB 453	385	3333.95	35.5161	Cellline
MDA-MB 453	386	3529.2	61.7638	Cellline
MDA-MB 453	387	3518.65	66.8256	Cellline
MDA-MB 453	388	3362	36.1467	Cellline
MDA-MB 453	389	3384.19	67.7385	Cellline
MDA-MB 453	390	3424.62	0	Cellline
MDA-MB 453	391	3184.56	84.5764	Cellline
MDA-MB 453	392	3300.56	52.3301	Cellline
MDA-MB 453	393	3391.25	0	Cellline
MDA-MB 453	394	3475.93	58.7524	Cellline
MDA-MB 453	395	3114.7	45.2349	Cellline
MDA-MB 453	396	3339.13	40.4803	Cellline
MDA-MB 453	397	3135.24	62.479	Cellline
MDA-MB 453	398	3424.44	54.8794	Cellline
MDA-MB 453	399	3565.71	100.309	Cellline
MDA-MB 453	400	3335.34	0	Cellline
MDA-MB 453	401	3690.1	0	Cellline
MDA-MB 453	402	3282.5	44.3401	Cellline
MDA-MB 453	403	3674.47	73.4524	Cellline
MDA-MB 453	404	3746.81	53.7114	Cellline
MDA-MB 453	405	3282.76	37.6591	Cellline
MDA-MB 453	406	3405.33	55.2689	Cellline
MDA-MB 453	407	3422.9	44.1681	Cellline
MDA-MB 453	408	3476.75	0	Cellline
MDA-MB 453	409	3357.31	86.1313	Cellline
MDA-MB 453	410	3113.36	52.0053	Cellline
MDA-MB 453	411	3338.1	65.8231	Cellline
MDA-MB 453	412	3508.18	41.5899	Cellline
MDA-MB 453	413	3295.68	42.9543	Cellline
MDA-MB 453	414	3395.28	44.3434	Cellline
MDA-MB 453	415	3430	34.1056	Cellline
MDA-MB 453	416	3595.06	0	Cellline
MDA-MB 453	417	3577.77	42.1515	Cellline
MDA-MB 453	418	3074.46	32.1214	Cellline
MDA-MB 453	419	3342.59	50.4496	Cellline
MDA-MB 453	420	3394.56	44.7863	Cellline
MDA-MB 453	421	3545.35	27.6017	Cellline
MDA-MB 453	422	3286.94	35.0329	Cellline
MDA-MB 453	423	3404.09	48.0903	Cellline
MDA-MB 453	424	3252.88	38.1598	Cellline
MDA-MB 453	425	3232.92	33.6505	Cellline
MDA-MB 453	426	3533.42	56.4268	Cellline
MDA-MB 453	427	3409.38	32.0658	Cellline
MDA-MB 453	428	3135.62	41.4136	Cellline
MDA-MB 453	429	3273.45	58.5558	Cellline
MDA-MB 453	430	3458.07	55.1574	Cellline
MDA-MB 453	431	3430.26	94.0818	Cellline
MDA-MB 453	432	3248.08	0	Cellline
MDA-MB 453	433	3687.76	36.6621	Cellline
MDA-MB 453	434	3245.17	48.2833	Cellline
MDA-MB 453	435	3384.14	52.3024	Cellline
MDA-MB 453	436	3692.96	53.3558	Cellline
MDA-MB 453	437	3156.92	60.1409	Cellline
MDA-MB 453	438	3266.65	42.2855	Cellline
MDA-MB 453	439	3325.77	69.0841	Cellline
MDA-MB 453	440	3268	0	Cellline
MDA-MB 453	441	3296.59	55.0835	Cellline
MDA-MB 453	442	3017.65	26.0835	Cellline
MDA-MB 453	444	3261.16	0	Cellline
MDA-MB 453	445	3019.08	61.2333	Cellline
MDA-MB 453	446	3181.52	58.4989	Cellline
MDA-MB 453	447	3066.83	0	Cellline
MDA-MB 453	448	3317.66	0	Cellline
MDA-MB 453	449	3346.94	35.3178	Cellline
MDA-MB 453	450	3276.54	42.856	Cellline
MDA-MB 453	451	3202.44	59.6467	Cellline
MDA-MB 453	452	3334.72	44.1822	Cellline
MDA-MB 453	453	3467.11	46.8454	Cellline
MDA-MB 453	454	3265.69	38.6796	Cellline
MDA-MB 453	455	3251.66	0	Cellline
MDA-MB 453	456	3344.72	63.7632	Cellline
MDA-MB 453	457	3419.91	46.2909	Cellline
MDA-MB 453	458	3221.87	36.9367	Cellline
MDA-MB 453	459	3223.88	67.8187	Cellline
MDA-MB 453	460	3366.58	34.1444	Cellline
MDA-MB 453	461	3373.62	36.2178	Cellline
MDA-MB 453	462	3233.03	39.5655	Cellline
MDA-MB 453	463	3360.34	33.665	Cellline
MDA-MB 453	464	3376.27	39.8515	Cellline
MDA-MB 453	466	3409.96	48.1556	Cellline
MDA-MB 453	467	3249.73	40.6234	Cellline
MDA-MB 453	468	3238.75	57.2695	Cellline
MDA-MB 453	469	3376.68	44.9704	Cellline
MDA-MB 453	470	3393.79	0	Cellline
MDA-MB 453	471	3222.65	69.8757	Cellline
MDA-MB 453	472	3277.18	68.5048	Cellline
MDA-MB 453	473	3747.37	141.092	Cellline
MDA-MB 453	474	3218.47	36.6239	Cellline
MDA-MB 453	475	3467.25	0	Cellline
MDA-MB 453	476	3538.28	36.4334	Cellline
MDA-MB 453	477	3708.47	71.0575	Cellline
MDA-MB 453	478	3403.73	0	Cellline
MDA-MB 453	480	3221.58	71.5953	Cellline
MDA-MB 453	481	3202.99	45.0821	Cellline
MDA-MB 453	482	3529.08	53.6665	Cellline
MDA-MB 453	484	3230.79	75.0785	Cellline
MDA-MB 453	486	3387.62	56.7122	Cellline
MDA-MB 453	487	3439.44	63.1792	Cellline
MDA-MB 453	488	3300.6	91.1146	Cellline
MDA-MB 453	489	3259.3	50.1897	Cellline
MDA-MB 453	490	3401.87	54.6453	Cellline
MDA-MB 453	491	3835.3	48.866	Cellline
MDA-MB 453	492	3116.02	78.4316	Cellline
MDA-MB 453	493	3243.2	49.1887	Cellline
MDA-MB 453	494	3377.21	51.8549	Cellline
MDA-MB 453	495	3808.38	47.814	Cellline
MDA-MB 453	496	3797.48	48.1182	Cellline
MDA-MB 453	497	3321.62	31.0346	Cellline
MDA-MB 453	498	3443.34	49.9578	Cellline
MDA-MB 453	499	2886.62	31.5918	Cellline
MDA-MB 453	500	3397.91	90.4125	Cellline
MDA-MB 453	501	3677.51	0	Cellline
MDA-MB 453	501	3826.56	0	Cellline
MDA-MB 453	502	3177.44	46.3705	Cellline
MDA-MB 453	503	3555.32	58.1997	Cellline
MDA-MB 453	504	3287.73	0	Cellline
MDA-MB 453	505	3424.25	50.9363	Cellline
MDA-MB 453	506	3570.38	44.0338	Cellline
MDA-MB 453	507	3348.99	58.4075	Cellline
MDA-MB 453	508	3252.59	59.9358	Cellline
MDA-MB 453	509	3338.66	43.7923	Cellline
SKBR-3	1	3352.95	528.75	Cellline
SKBR-3	2	3238.85	479.221	Cellline
SKBR-3	3	3319.46	245.522	Cellline
SKBR-3	4	2981.87	167.632	Cellline
SKBR-3	5	2690.52	340.998	Cellline
SKBR-3	6	3274.9	298.014	Cellline
SKBR-3	7	2803.77	724.485	Cellline
SKBR-3	8	2721.43	463.174	Cellline
SKBR-3	9	3220.54	264.612	Cellline
SKBR-3	10	3037.27	83.4656	Cellline
SKBR-3	11	3179.86	332.735	Cellline
SKBR-3	12	3184.84	213.137	Cellline
SKBR-3	13	3096.81	326.982	Cellline
SKBR-3	14	3172.33	627.467	Cellline
SKBR-3	15	3099.7	201.344	Cellline
SKBR-3	16	3181.73	366.029	Cellline
SKBR-3	17	3175.01	477.62	Cellline
SKBR-3	18	3277.04	265.166	Cellline
SKBR-3	21	3110.56	354.059	Cellline
SKBR-3	22	3550.46	212.816	Cellline
SKBR-3	23	2900.76	551.766	Cellline
SKBR-3	24	2955.03	217.442	Cellline
SKBR-3	25	2879.24	169.614	Cellline
SKBR-3	26	2927.05	159.673	Cellline
SKBR-3	27	3319.68	232.634	Cellline
SKBR-3	28	3353.19	276.849	Cellline
SKBR-3	29	3279.79	435.744	Cellline
SKBR-3	30	3255.08	370	Cellline
SKBR-3	31	3025.87	439.447	Cellline
SKBR-3	32	3095.15	754.502	Cellline
SKBR-3	33	3187.32	298.988	Cellline
SKBR-3	34	2910.5	503.407	Cellline
SKBR-3	35	3072.11	627.319	Cellline
SKBR-3	36	3279.58	439.43	Cellline
SKBR-3	37	3058.22	158.463	Cellline
SKBR-3	38	2915.35	338.447	Cellline
SKBR-3	39	3411.42	467.452	Cellline
SKBR-3	40	3058.42	482.662	Cellline
SKBR-3	41	3700.5	354.789	Cellline
SKBR-3	42	3224.44	639.451	Cellline
SKBR-3	43	3138.14	153.523	Cellline
SKBR-3	44	3103.49	310.558	Cellline
SKBR-3	45	2986.15	279.621	Cellline
SKBR-3	46	2633.8	331.757	Cellline
SKBR-3	47	3352.31	310.197	Cellline
SKBR-3	48	2880.49	346.395	Cellline
SKBR-3	49	3005.76	530.922	Cellline
SKBR-3	50	3126.6	558.793	Cellline
SKBR-3	51	3336.45	409.877	Cellline
SKBR-3	52	3193.66	564.735	Cellline
SKBR-3	53	2942.21	322.789	Cellline
SKBR-3	54	3305.62	469.87	Cellline
SKBR-3	55	2738.58	286.229	Cellline
SKBR-3	56	2998.46	355.065	Cellline
SKBR-3	57	3042.05	455.329	Cellline
SKBR-3	58	2913.46	241.821	Cellline
SKBR-3	59	3186.13	564.074	Cellline
SKBR-3	60	3457.34	584.606	Cellline
SKBR-3	61	3258.62	252.824	Cellline
SKBR-3	62	3369.96	606.751	Cellline
SKBR-3	63	3335.92	303.071	Cellline
SKBR-3	64	3242.4	458.593	Cellline
SKBR-3	65	2622.78	358.285	Cellline
SKBR-3	66	3341.82	206.998	Cellline
SKBR-3	67	3053.37	597.128	Cellline
SKBR-3	68	3148.72	209.857	Cellline
SKBR-3	69	2826.69	334.084	Cellline
SKBR-3	70	2928.04	346.656	Cellline
SKBR-3	71	3121.45	575.055	Cellline
SKBR-3	72	2857.68	431.786	Cellline
SKBR-3	73	2919.41	301.072	Cellline
SKBR-3	74	2970.03	359.412	Cellline
SKBR-3	75	3035.06	620.211	Cellline
SKBR-3	76	3147.41	198.498	Cellline
SKBR-3	77	3270.14	226.86	Cellline
SKBR-3	78	2982.39	300.651	Cellline
SKBR-3	81	2819.84	311.137	Cellline
SKBR-3	82	2708.23	481.609	Cellline
SKBR-3	83	2639.33	193.925	Cellline
SKBR-3	84	2931.27	299.947	Cellline
SKBR-3	85	3172.2	156.064	Cellline
SKBR-3	86	2876.14	356.233	Cellline
SKBR-3	87	2953.48	141.047	Cellline
SKBR-3	88	3159.93	262.742	Cellline
SKBR-3	89	2762.33	325.957	Cellline
SKBR-3	90	2856.38	192.304	Cellline
SKBR-3	91	2862.99	601.205	Cellline
SKBR-3	92	3142.87	273.643	Cellline
SKBR-3	93	2950.62	586.98	Cellline
SKBR-3	94	2964.23	581.865	Cellline
SKBR-3	95	2952.62	267.946	Cellline
SKBR-3	96	3104.34	343.211	Cellline
SKBR-3	97	3246.36	348.994	Cellline
SKBR-3	98	2802	640.34	Cellline
SKBR-3	99	3091.75	193.788	Cellline
SKBR-3	100	3005.58	316.77	Cellline
SKBR-3	101	2998.97	350.393	Cellline
SKBR-3	102	2332.49	68.1388	Cellline
SKBR-3	103	2983.62	536.253	Cellline
SKBR-3	104	2753.71	478.881	Cellline
SKBR-3	105	2903.49	0	Cellline
SKBR-3	106	3010.55	273.683	Cellline
SKBR-3	107	3110.36	0	Cellline
SKBR-3	108	3535.75	451.037	Cellline
SKBR-3	109	2848.74	220.026	Cellline
SKBR-3	110	3109.38	188.093	Cellline
SKBR-3	111	2988.56	225.588	Cellline
SKBR-3	112	2872.1	252.201	Cellline
SKBR-3	113	3422	469.566	Cellline
SKBR-3	114	3213.37	454.708	Cellline
SKBR-3	115	3176.41	505.249	Cellline
SKBR-3	116	3323.67	349.368	Cellline
SKBR-3	117	3033.96	343.143	Cellline
SKBR-3	118	3097.43	394.993	Cellline
SKBR-3	119	3055.43	247.18	Cellline
SKBR-3	120	3332.87	358.562	Cellline
SKBR-3	121	3733.03	498.445	Cellline
SKBR-3	122	3179.37	582.492	Cellline
SKBR-3	123	2835.76	105.045	Cellline
SKBR-3	124	3230.92	173.108	Cellline
SKBR-3	125	3198.64	515.689	Cellline
SKBR-3	126	3027.37	1061.1	Cellline
SKBR-3	127	2760.45	152.075	Cellline
SKBR-3	128	3026.29	418.908	Cellline
SKBR-3	129	3160.65	362.803	Cellline
SKBR-3	130	3263.45	175.262	Cellline
SKBR-3	131	3272.64	140.436	Cellline
SKBR-3	132	2889.17	211.465	Cellline
SKBR-3	133	2986.86	364.605	Cellline
SKBR-3	134	3080.31	271.303	Cellline
SKBR-3	135	2981.8	194.484	Cellline
SKBR-3	136	3057.92	263.172	Cellline
SKBR-3	137	3009.23	440.433	Cellline
SKBR-3	138	3346.13	278.803	Cellline
SKBR-3	139	3107.77	207.521	Cellline
SKBR-3	140	2851.79	284.296	Cellline
SKBR-3	141	2490.37	286.563	Cellline
SKBR-3	142	3283.38	348.401	Cellline
SKBR-3	142	3520.82	499.582	Cellline
SKBR-3	143	2866.34	151.03	Cellline
SKBR-3	144	3204.97	323.574	Cellline
SKBR-3	145	3313.82	484.004	Cellline
SKBR-3	146	2869.34	310.695	Cellline
SKBR-3	147	3254.15	268.879	Cellline
SKBR-3	148	3154.67	456.055	Cellline
SKBR-3	149	3609.73	386.444	Cellline
SKBR-3	150	3284.35	478.579	Cellline
SKBR-3	151	3117.44	480.94	Cellline
SKBR-3	152	3208.93	388.774	Cellline
SKBR-3	153	3279.27	360.581	Cellline
SKBR-3	154	3226.83	436.865	Cellline
SKBR-3	155	3093.34	222.954	Cellline
SKBR-3	156	3395.37	308.921	Cellline
SKBR-3	157	3037.13	226.736	Cellline
SKBR-3	158	3490.2	422.474	Cellline
SKBR-3	159	3143.42	456.325	Cellline
SKBR-3	160	3312.48	422.498	Cellline
SKBR-3	161	3364.99	874.216	Cellline
SKBR-3	162	3052.47	394.334	Cellline
SKBR-3	163	3544.92	260.595	Cellline
SKBR-3	164	3092.15	285.429	Cellline
SKBR-3	165	3114.16	388.464	Cellline
SKBR-3	166	3120.49	460.606	Cellline
SKBR-3	167	3121.05	489.189	Cellline
SKBR-3	168	3357.92	357.108	Cellline
SKBR-3	169	3022.41	840.21	Cellline
SKBR-3	170	3148.38	302.098	Cellline
SKBR-3	171	3271.45	213.688	Cellline
SKBR-3	172	3163.32	443.412	Cellline
SKBR-3	173	3222.85	457.503	Cellline
SKBR-3	174	3034.9	410.367	Cellline
SKBR-3	175	3048.4	703.887	Cellline
SKBR-3	177	2759.12	274.052	Cellline
SKBR-3	178	3209.57	281.86	Cellline
SKBR-3	179	3243.61	383.531	Cellline
SKBR-3	180	2904.8	160.974	Cellline
SKBR-3	181	3130.58	441.662	Cellline
SKBR-3	182	3141.62	518.363	Cellline
SKBR-3	183	3051.29	1092.63	Cellline
SKBR-3	184	3014.43	503.817	Cellline
SKBR-3	185	2881.23	673.392	Cellline
SKBR-3	186	3255.19	164.956	Cellline
SKBR-3	187	3061.12	228.128	Cellline
SKBR-3	188	3060.92	144.058	Cellline
SKBR-3	189	3169.89	327.862	Cellline
SKBR-3	190	2964.5	289.701	Cellline
SKBR-3	191	3285.54	366.635	Cellline
SKBR-3	192	3196.17	280.76	Cellline
SKBR-3	193	3324.34	389.831	Cellline
SKBR-3	194	3071.89	432.87	Cellline
SKBR-3	195	3277.36	317.802	Cellline
SKBR-3	196	3264.63	699.318	Cellline
SKBR-3	197	2996.34	417.061	Cellline
SKBR-3	198	3027.5	375.519	Cellline
SKBR-3	199	3256.01	162.914	Cellline
SKBR-3	200	3111.37	196.865	Cellline
SKBR-3	201	3072.31	320.913	Cellline
SKBR-3	203	3109.58	142.483	Cellline
SKBR-3	204	3057.66	424.736	Cellline
SKBR-3	205	2944.04	586.207	Cellline
SKBR-3	206	3315.96	570.246	Cellline
SKBR-3	207	3098.65	775.535	Cellline
SKBR-3	208	3097.76	241.154	Cellline
SKBR-3	209	3230.26	665.124	Cellline
SKBR-3	211	3011.98	109.519	Cellline
SKBR-3	212	3117.51	311.634	Cellline
SKBR-3	213	2987.89	272.762	Cellline
SKBR-3	214	3018.28	398.814	Cellline
SKBR-3	215	3209.48	389.11	Cellline
SKBR-3	216	3124.74	528.393	Cellline
SKBR-3	217	3196.99	295.767	Cellline
SKBR-3	218	2942.47	299.129	Cellline
SKBR-3	219	3213.14	385.549	Cellline
SKBR-3	220	3226.7	418.361	Cellline
SKBR-3	221	2881.15	599.262	Cellline
SKBR-3	222	3332.91	318.045	Cellline
SKBR-3	223	2962.96	515.871	Cellline
SKBR-3	224	3061.12	381.795	Cellline
SKBR-3	225	3068.45	85.653	Cellline
SKBR-3	226	3180.51	193.738	Cellline
SKBR-3	227	3200.38	369.2	Cellline
SKBR-3	228	2816.37	173.755	Cellline
SKBR-3	229	3178.39	362.14	Cellline
SKBR-3	230	3112.91	393.505	Cellline
SKBR-3	231	2946.65	0	Cellline
SKBR-3	232	2914.51	176.759	Cellline
SKBR-3	233	3228.42	177.121	Cellline
SKBR-3	234	3047.26	338.606	Cellline
SKBR-3	235	2909.02	584.472	Cellline
SKBR-3	236	1793.48	152.644	Cellline
SKBR-3	237	3171.67	271.95	Cellline
SKBR-3	238	2719.4	611.719	Cellline
SKBR-3	239	2890.48	370.177	Cellline
SKBR-3	240	3210.15	525.708	Cellline
SKBR-3	241	3229.81	176.032	Cellline
SKBR-3	242	3070.65	328.286	Cellline
SKBR-3	243	3198.88	215.977	Cellline
SKBR-3	244	3219.02	316.873	Cellline
SKBR-3	245	3148.36	419.831	Cellline
SKBR-3	246	3011.73	333.655	Cellline
SKBR-3	247	2698.49	299.514	Cellline
SKBR-3	248	3349.88	587.817	Cellline
SKBR-3	249	3301.05	377.747	Cellline
SKBR-3	250	2730.04	68.6673	Cellline
SKBR-3	251	3357.68	490.343	Cellline
SKBR-3	252	3174.21	133.459	Cellline
SKBR-3	253	2906.92	313.631	Cellline
SKBR-3	254	2999.76	314.377	Cellline
SKBR-3	255	2741.17	312.952	Cellline
SKBR-3	256	3298.39	243.726	Cellline
SKBR-3	258	3389.24	609.467	Cellline
SKBR-3	259	3090.56	422.636	Cellline
SKBR-3	260	3027.86	394.789	Cellline
SKBR-3	261	3091.1	358.714	Cellline
SKBR-3	262	3050.53	559.625	Cellline
SKBR-3	263	2785.53	467.239	Cellline
SKBR-3	264	3013.75	177.001	Cellline
SKBR-3	265	3126.63	733.529	Cellline
SKBR-3	266	3228.04	442.442	Cellline
SKBR-3	267	3452.71	281.903	Cellline
SKBR-3	268	3139.96	554.028	Cellline
SKBR-3	269	2954.57	421.931	Cellline
SKBR-3	270	3176.39	587.001	Cellline
SKBR-3	271	3312.32	271.109	Cellline
SKBR-3	272	3192.04	442.105	Cellline
SKBR-3	273	2971.96	373.225	Cellline
SKBR-3	274	3506.27	253.121	Cellline
SKBR-3	275	2951.08	234.608	Cellline
SKBR-3	276	3262.89	303.52	Cellline
SKBR-3	277	3531.4	387.562	Cellline
SKBR-3	278	3307.39	263.554	Cellline
SKBR-3	279	2592.97	159.319	Cellline
SKBR-3	281	3108.11	320.661	Cellline
SKBR-3	282	3163.33	270.067	Cellline
SKBR-3	283	2796.28	452.534	Cellline
SKBR-3	284	3196.02	198.76	Cellline
SKBR-3	285	3204.68	793.28	Cellline
SKBR-3	286	3098.45	218.288	Cellline
SKBR-3	287	3153.53	286.912	Cellline
SKBR-3	290	3028.3	366.227	Cellline
SKBR-3	291	3142.36	584.804	Cellline
SKBR-3	292	3096.12	265.493	Cellline
SKBR-3	293	3283.24	266.892	Cellline
SKBR-3	294	3253.13	383.495	Cellline
SKBR-3	295	3503.75	484.633	Cellline
SKBR-3	296	2846.32	319.415	Cellline
SKBR-3	297	3075.54	507.764	Cellline
SKBR-3	298	3161.72	154.654	Cellline
SKBR-3	299	3160.49	332.186	Cellline
SKBR-3	300	3035.07	220.483	Cellline
SKBR-3	301	3424.63	233.308	Cellline
SKBR-3	302	3556.65	304.457	Cellline
SKBR-3	303	3118.9	288.585	Cellline
SKBR-3	304	3070.15	650.17	Cellline
SKBR-3	305	3457.23	313.878	Cellline
SKBR-3	306	2979.82	371.074	Cellline
SKBR-3	307	2879.62	263.864	Cellline
SKBR-3	308	2685.72	698.532	Cellline
SKBR-3	309	3308.15	418.973	Cellline
SKBR-3	310	3353.55	420.197	Cellline
SKBR-3	312	3554.03	374.986	Cellline
SKBR-3	312	3696.05	729.441	Cellline
SKBR-3	313	3235.02	240.152	Cellline
SKBR-3	314	2953.63	264.31	Cellline
SKBR-3	315	2966.26	543.846	Cellline
SKBR-3	316	3494.21	449.241	Cellline
SKBR-3	317	3077.98	885.219	Cellline
SKBR-3	318	2995.11	396.137	Cellline
SKBR-3	322	3251.55	520.999	Cellline
SKBR-3	323	3370.4	254.933	Cellline
SKBR-3	324	3186.72	327.244	Cellline
SKBR-3	325	3433.8	262.171	Cellline
SKBR-3	326	3319.25	291.22	Cellline
SKBR-3	327	3222.95	409.647	Cellline
SKBR-3	328	3263.25	434.975	Cellline
SKBR-3	329	3200.25	536.288	Cellline
SKBR-3	330	3229.98	190.449	Cellline
SKBR-3	331	3172.29	518.948	Cellline
SKBR-3	332	3474.56	216.17	Cellline
SKBR-3	333	3116.86	273.901	Cellline
SKBR-3	334	2934.86	177.976	Cellline
SKBR-3	335	1047.38	0	Cellline
SKBR-3	335	3483.39	395.026	Cellline
SKBR-3	336	3183.36	408.192	Cellline
SKBR-3	337	2689.74	225.068	Cellline
SKBR-3	338	3113.81	266.267	Cellline
SKBR-3	339	3211.73	317.685	Cellline
SKBR-3	340	3169.47	561.501	Cellline
SKBR-3	341	3354.99	347.265	Cellline
SKBR-3	342	3168.97	207.434	Cellline
SKBR-3	343	3349.05	279.655	Cellline
SKBR-3	344	3349.01	479.675	Cellline
SKBR-3	345	3370.93	333.014	Cellline
SKBR-3	346	2823.96	182.099	Cellline
SKBR-3	347	2863.21	539.618	Cellline
SKBR-3	348	3372.72	238.128	Cellline
SKBR-3	349	3010.43	418.219	Cellline
SKBR-3	351	3280.64	241.14	Cellline
SKBR-3	352	3309.51	359.785	Cellline
SKBR-3	353	3247.45	244.132	Cellline
SKBR-3	354	3327.36	532.771	Cellline
SKBR-3	355	3233.51	450.307	Cellline
SKBR-3	356	2939.51	355.173	Cellline
SKBR-3	357	2739.82	201.17	Cellline
SKBR-3	358	3230.22	353.632	Cellline
SKBR-3	359	3090.83	335.892	Cellline
SKBR-3	360	3173.18	121.361	Cellline
SKBR-3	361	2778.32	367.628	Cellline
SKBR-3	362	3614.19	412.207	Cellline
SKBR-3	363	3238.95	418.421	Cellline
SKBR-3	364	3512.86	164.334	Cellline
SKBR-3	365	3138.89	545.272	Cellline
SKBR-3	366	3278.01	443.334	Cellline
SKBR-3	367	3133.91	300.306	Cellline
SKBR-3	368	3299.64	358.693	Cellline
SKBR-3	369	2976.87	326.322	Cellline
SKBR-3	370	3411.78	150.402	Cellline
SKBR-3	371	3298.69	299.923	Cellline
SKBR-3	372	3289.47	868.083	Cellline
SKBR-3	373	3274	269.293	Cellline
SKBR-3	374	3086.02	364.469	Cellline
SKBR-3	375	2751.5	247.774	Cellline
SKBR-3	376	3182.79	481.743	Cellline
SKBR-3	377	2647.71	125.61	Cellline
SKBR-3	378	2997.93	336.165	Cellline
SKBR-3	379	3442.63	294.482	Cellline
SKBR-3	380	2949.36	347.563	Cellline
SKBR-3	381	3044.76	325.738	Cellline
SKBR-3	382	3065.26	336.041	Cellline
SKBR-3	383	3318.44	405.78	Cellline
SKBR-3	384	2994.56	219.982	Cellline
SKBR-3	385	2838.3	453.111	Cellline
SKBR-3	386	2892.29	351.466	Cellline
SKBR-3	387	3162.91	370.457	Cellline
SKBR-3	388	3156.25	352.828	Cellline
SKBR-3	389	3327.37	222.57	Cellline
SKBR-3	390	1507.92	583.713	Cellline
SKBR-3	392	3024.03	266.102	Cellline
SKBR-3	393	2955.88	244.692	Cellline
SKBR-3	394	2989.68	0	Cellline
SKBR-3	395	2966.03	297.484	Cellline
SKBR-3	397	2840.62	173.515	Cellline
SKBR-3	398	2644.61	211.416	Cellline
SKBR-3	399	3147.78	264.733	Cellline
SKBR-3	400	2975.36	489.245	Cellline
SKBR-3	401	3029.91	242.336	Cellline
SKBR-3	402	2874.72	210.563	Cellline
SKBR-3	403	2940.99	350.576	Cellline
SKBR-3	404	3132.56	678.986	Cellline
SKBR-3	405	2850.83	491.622	Cellline
SKBR-3	406	3015.18	365.83	Cellline
SKBR-3	407	3180.11	236.129	Cellline
SKBR-3	407	3197.62	366.766	Cellline
SKBR-3	408	2689.37	293.161	Cellline
SKBR-3	409	3516.06	343.151	Cellline
SKBR-3	410	2904.74	270.032	Cellline
SKBR-3	412	2830.28	358.197	Cellline
SKBR-3	413	2917.12	517.02	Cellline
SKBR-3	414	3061	656.748	Cellline
SKBR-3	415	3191.84	424.254	Cellline
SKBR-3	417	2546.37	200.673	Cellline
SKBR-3	418	3007.05	534.367	Cellline
SKBR-3	419	2447.11	117.04	Cellline
SKBR-3	420	3271.35	388.557	Cellline
SKBR-3	421	2993.93	517.601	Cellline
SKBR-3	422	2886.02	483.338	Cellline
SKBR-3	423	3024.09	288.584	Cellline
SKBR-3	424	3389.32	503.383	Cellline
SKBR-3	425	2906.11	554.801	Cellline
SKBR-3	426	3046.94	386.883	Cellline
SKBR-3	427	3060.22	467.084	Cellline
SKBR-3	428	2951.7	692.911	Cellline
SKBR-3	429	2985.82	386.201	Cellline
SKBR-3	430	3087.3	284.643	Cellline
SKBR-3	431	2398.89	1004.53	Cellline
SKBR-3	432	3245.78	694.149	Cellline
SKBR-3	433	2768.17	430.299	Cellline
SKBR-3	434	2639.86	423.016	Cellline
SKBR-3	435	3529.38	126.524	Cellline
SKBR-3	436	2995.15	561.592	Cellline
SKBR-3	437	2888.89	258.404	Cellline
SKBR-3	438	3062	368.532	Cellline
SKBR-3	439	2949.5	381.628	Cellline
SKBR-3	440	3129.85	350.123	Cellline
SKBR-3	441	2909.65	535.365	Cellline
SKBR-3	442	2288.76	597.213	Cellline
SKBR-3	443	3124.23	400.369	Cellline
SKBR-3	444	2916.81	279.9	Cellline
SKBR-3	445	2791.64	654.178	Cellline
SKBR-3	446	2964.38	236.577	Cellline
SKBR-3	447	2906.71	480.498	Cellline
SKBR-3	448	3251.9	443.221	Cellline
SKBR-3	449	2656.42	368.418	Cellline
SKBR-3	450	3008.68	463.179	Cellline
SKBR-3	451	2678.64	296.885	Cellline
SKBR-3	452	2883.37	401.648	Cellline
SKBR-3	453	2748.21	292.051	Cellline
SKBR-3	455	3141.63	521.637	Cellline
SKBR-3	461	3061.43	154.134	Cellline
SKBR-3	462	3192.38	209.025	Cellline
SKBR-3	463	3409.56	363.625	Cellline
SKBR-3	464	3480.07	913.038	Cellline
SKBR-3	465	3092.31	956.824	Cellline
SKBR-3	466	2823.35	328.773	Cellline
SKBR-3	467	3244.12	349.921	Cellline
SKBR-3	468	3154.04	524.263	Cellline
SKBR-3	469	3781.68	384.092	Cellline
SKBR-3	470	3295.2	357.444	Cellline
SKBR-3	471	3142.6	381.485	Cellline
SKBR-3	472	3428.97	209.339	Cellline
SKBR-3	473	3387.27	553.297	Cellline
SKBR-3	474	3277.05	561.778	Cellline
SKBR-3	475	3375.56	363.931	Cellline
SKBR-3	476	3366.93	295.853	Cellline
SKBR-3	477	3307.76	115.863	Cellline
SKBR-3	478	3351.05	349.696	Cellline
SKBR-3	479	3228.53	409.804	Cellline
SKBR-3	480	2873.25	290.452	Cellline
SKBR-3	481	3364.39	386.915	Cellline
SKBR-3	483	3020.01	269.443	Cellline
SKBR-3	484	2895.77	226.424	Cellline
SKBR-3	485	2888.4	221.196	Cellline
SKBR-3	486	3326.98	233.376	Cellline
SKBR-3	487	3117.04	257.67	Cellline
SKBR-3	488	3255.7	543.008	Cellline
SKBR-3	489	3259	376.459	Cellline
SKBR-3	490	3251.52	271.649	Cellline
SKBR-3	491	3461.94	503.848	Cellline
SKBR-3	492	3424.68	466.246	Cellline
SKBR-3	493	3491.09	285.329	Cellline
SKBR-3	494	3776.23	247.814	Cellline
SKBR-3	495	3388.22	498.58	Cellline
SKBR-3	496	3382.79	560.435	Cellline
SKBR-3	497	3440.16	565.026	Cellline
SKBR-3	498	3688.08	486.583	Cellline
SKBR-3	499	3141.06	415.853	Cellline
SKBR-3	500	3326.91	494.499	Cellline
SKBR-3	501	3183.83	633.749	Cellline
SKBR-3	502	3398.62	284.719	Cellline
SKBR-3	503	3345.98	369.998	Cellline
SKBR-3	505	3313.1	225.737	Cellline
SKBR-3	506	3223.09	505.243	Cellline
SKBR-3	507	3181.12	207.841	Cellline
SKBR-3	508	3362.4	310.231	Cellline
SKBR-3	509	3367.99	290.401	Cellline
SKBR-3	510	3304.36	504.605	Cellline
SKBR-3	511	2990.26	390.935	Cellline
SKBR-3	512	3470.29	314.735	Cellline
SKBR-3	513	3289.92	384.986	Cellline
SKBR-3	514	3598.3	224.338	Cellline
SKBR-3	515	3270.59	342.732	Cellline
SKBR-3	516	3029.22	385.941	Cellline
SKBR-3	517	2908.8	104.43	Cellline
SKBR-3	518	3231.73	114.158	Cellline
SKBR-3	519	3098.91	173.944	Cellline
SKBR-3	520	3400.14	264.739	Cellline
SKBR-3	521	3725.13	272.489	Cellline
SKBR-3	522	3410.28	397.443	Cellline
SKBR-3	523	3199.17	340.648	Cellline
SKBR-3	524	2856.54	275.291	Cellline
SKBR-3	525	3449.26	92.1842	Cellline
SKBR-3	526	3071.68	0	Cellline
SKBR-3	527	3493.05	433.361	Cellline
SKBR-3	528	3301.34	352.167	Cellline
SKBR-3	529	3207.79	557.904	Cellline
SKBR-3	530	3085.81	138.667	Cellline
SKBR-3	531	3203.16	431.795	Cellline
SKBR-3	532	2810.77	305.055	Cellline
SKBR-3	533	3466.78	221.397	Cellline
SKBR-3	534	3052.07	423.744	Cellline
SKBR-3	535	2956.36	442.007	Cellline
SKBR-3	536	3545.67	237.18	Cellline
SKBR-3	537	3280.11	372.668	Cellline
SKBR-3	538	3255.4	300.891	Cellline
SKBR-3	539	3101.88	308.96	Cellline
SKBR-3	540	3303.97	469.33	Cellline
SKBR-3	541	3740.33	280.044	Cellline
SKBR-3	542	3382.17	283.775	Cellline
SKBR-3	543	3175.13	123.529	Cellline
SKBR-3	544	3294.2	436.299	Cellline
SKBR-3	545	3187.84	218.36	Cellline
SKBR-3	546	3447.75	597.162	Cellline
SKBR-3	547	3465.48	265.29	Cellline
SKBR-3	547	862.256	0	Cellline
SKBR-3	548	3386.45	489.075	Cellline
SKBR-3	549	3646.35	284.5	Cellline
SKBR-3	550	3346.44	328.724	Cellline
SKBR-3	551	3373.96	347.603	Cellline
SKBR-3	554	3321.17	359.233	Cellline
SKBR-3	555	3110.22	220.184	Cellline
SKBR-3	556	3339.11	243.76	Cellline
SKBR-3	557	3451.27	185.462	Cellline
SKBR-3	558	3367.78	211.382	Cellline
SKBR-3	559	3057.61	248.321	Cellline
SKBR-3	560	3443.01	459.229	Cellline
SKBR-3	561	3104.18	578.442	Cellline
SKBR-3	562	3474.37	240.308	Cellline
SKBR-3	563	3181.67	330.807	Cellline
SKBR-3	564	3316.71	166.962	Cellline
SKBR-3	565	3099.08	294.717	Cellline
SKBR-3	567	3392.38	217.024	Cellline
SKBR-3	568	3426.29	189.803	Cellline
SKBR-3	569	3163.15	156.955	Cellline
SKBR-3	570	3018.83	356.49	Cellline
SKBR-3	571	3124.45	187.708	Cellline
SKBR-3	572	3242.11	207.012	Cellline
SKBR-3	573	3212.23	229.333	Cellline
SKBR-3	574	3361.84	367.648	Cellline
SKBR-3	575	3241.9	390.262	Cellline
SKBR-3	576	3353.19	362.462	Cellline
SKBR-3	577	3516.16	371.559	Cellline
SKBR-3	578	3488.88	497.165	Cellline
SKBR-3	579	3066.7	125.006	Cellline
SKBR-3	580	3555.76	611.476	Cellline
SKBR-3	581	3476.01	218.839	Cellline
SKBR-3	582	3263.85	374.061	Cellline
SKBR-3	583	3428.48	456.418	Cellline
SKBR-3	584	3071.04	456.548	Cellline
SKBR-3	585	3166.6	499.134	Cellline
SKBR-3	586	2930.85	441.907	Cellline
SKBR-3	587	2920.69	118.743	Cellline
SKBR-3	588	3534.11	331.882	Cellline
SKBR-3	589	3519.85	282.816	Cellline
SKBR-3	590	2927.85	416.436	Cellline
SKBR-3	591	3054.06	351.329	Cellline
SKBR-3	592	3043.78	240.654	Cellline
SKBR-3	593	3405.29	242.936	Cellline
SKBR-3	594	2911.58	124.459	Cellline
SKBR-3	595	3757.81	537.68	Cellline
SKBR-3	597	3150.34	327.334	Cellline
SKBR-3	598	3372.67	368.095	Cellline
SKBR-3	599	3324.25	356.871	Cellline
SKBR-3	600	3174.42	583.918	Cellline
SKBR-3	601	3243.07	257.42	Cellline
SKBR-3	602	3436.05	426.705	Cellline
SKBR-3	602	985.922	0	Cellline
SKBR-3	603	3455.3	239.898	Cellline
SKBR-3	604	3508.76	476.791	Cellline
SKBR-3	605	3394.63	518.309	Cellline
SKBR-3	606	3308.47	454.208	Cellline
SKBR-3	607	3421.19	372.181	Cellline
SKBR-3	608	3403.34	362.314	Cellline
SKBR-3	609	3486.64	301.914	Cellline
SKBR-3	610	3345.91	418.544	Cellline
SKBR-3	611	3128.68	171.674	Cellline
SKBR-3	612	3413.55	201.938	Cellline
SKBR-3	613	3311.79	252.622	Cellline
SKBR-3	614	3408.06	397.998	Cellline
SKBR-3	615	3518.34	311.589	Cellline
SKBR-3	616	3439	385.346	Cellline
SKBR-3	617	3532.87	185.055	Cellline
SKBR-3	618	3721.14	284.47	Cellline
SKBR-3	619	3340.78	248.105	Cellline
SKBR-3	620	3373.45	173.486	Cellline
SKBR-3	621	3604.67	567.492	Cellline
SKBR-3	622	3345.88	418.048	Cellline
SKBR-3	623	3041.23	283.553	Cellline
SKBR-3	624	3314.43	333.114	Cellline
SKBR-3	625	3303.54	374.829	Cellline
SKBR-3	628	3295.11	256.744	Cellline
SKBR-3	629	3289.49	591.1	Cellline
SKBR-3	630	3250.5	116.007	Cellline
SKBR-3	631	3428.54	184.807	Cellline
SKBR-3	632	3175.66	497.397	Cellline
SKBR-3	633	3456.42	626.011	Cellline
SKBR-3	634	3153.58	487.912	Cellline
SKBR-3	635	3326.56	246.604	Cellline
SKBR-3	636	3191.08	271.879	Cellline
SKBR-3	637	3618.32	350.082	Cellline
SKBR-3	638	3301.59	462.92	Cellline
SKBR-3	639	3458.66	242.777	Cellline
SKBR-3	640	3344.63	301.063	Cellline
SKBR-3	641	3306.39	201.25	Cellline
SKBR-3	642	3148.8	290.19	Cellline
SKBR-3	643	3163.83	358.369	Cellline
SKBR-3	644	3334.59	339.826	Cellline
SKBR-3	645	3528.24	398.398	Cellline
SKBR-3	646	3058.84	77.6295	Cellline
SKBR-3	647	3382.81	450.069	Cellline
SKBR-3	648	3053.35	265.759	Cellline
SKBR-3	649	3456.78	718.299	Cellline
SKBR-3	650	3343.44	332.315	Cellline
SKBR-3	650	3248.86	128.71	Cellline
SKBR-3	651	3322.51	465.525	Cellline
SKBR-3	652	3128.16	271.269	Cellline
SKBR-3	653	3442.6	265.659	Cellline
SKBR-3	654	3207.48	373.473	Cellline
SKBR-3	655	3155.35	384.706	Cellline
SKBR-3	656	3021.07	530.469	Cellline
SKBR-3	657	3250.77	465.037	Cellline
SKBR-3	658	3411.67	409.554	Cellline
SKBR-3	661	3410.12	582.672	Cellline
SKBR-3	662	3074.48	322.168	Cellline
SKBR-3	663	3193.96	117.456	Cellline
SKBR-3	664	3311.78	422.901	Cellline
SKBR-3	665	3362.77	208.386	Cellline
SKBR-3	666	2882.69	212.018	Cellline
SKBR-3	667	3077.41	262.99	Cellline
SKBR-3	668	3743.09	335.448	Cellline
SKBR-3	669	3104.55	427.653	Cellline
SKBR-3	670	3062.76	191.167	Cellline
SKBR-3	671	3250.83	263.938	Cellline
SKBR-3	672	3140.7	222.258	Cellline
SKBR-3	673	3316.64	363.624	Cellline
SKBR-3	674	3390.12	281.203	Cellline
SKBR-3	675	3264.18	473.835	Cellline
SKBR-3	676	3232	319.801	Cellline
SKBR-3	677	3499.01	1201.91	Cellline
SKBR-3	678	3102.78	230.246	Cellline
SKBR-3	679	3290.82	238.149	Cellline
SKBR-3	680	2830.97	556.542	Cellline
SKBR-3	681	3324.3	365.918	Cellline
SKBR-3	682	3257.32	501.071	Cellline
SKBR-3	683	3357.8	418.043	Cellline
SKBR-3	684	3223.56	0	Cellline
SKBR-3	684	3549.48	0	Cellline
SKBR-3	686	2923.61	350.465	Cellline
SKBR-3	687	3115.46	141.852	Cellline
SKBR-3	688	3052.93	423.51	Cellline
SKBR-3	689	3208.43	446.601	Cellline
SKBR-3	690	3114.4	304.222	Cellline
SKBR-3	691	3144.28	315.028	Cellline
SKBR-3	692	3066.1	274.612	Cellline
SKBR-3	693	3120.87	470.899	Cellline
SKBR-3	694	2760.36	576.179	Cellline
SKBR-3	695	3408.26	337.745	Cellline
SKBR-3	696	3235.48	378.799	Cellline
SKBR-3	697	3013.54	376.916	Cellline
SKBR-3	698	2998.26	336.852	Cellline
SKBR-3	699	3024.84	337.274	Cellline
SKBR-3	700	2556.15	245.907	Cellline
SKBR-3	701	3254.39	338.277	Cellline
SKBR-3	702	3041.63	590.029	Cellline
SKBR-3	703	3033.23	269.584	Cellline
SKBR-3	704	3428.04	463.233	Cellline
SKBR-3	705	3335.51	395.235	Cellline
SKBR-3	706	2765.43	273.266	Cellline
SKBR-3	707	3167.08	351.704	Cellline
SKBR-3	708	3283.45	550.102	Cellline
SKBR-3	709	3087.1	655.503	Cellline
SKBR-3	710	2572.83	398.236	Cellline
SKBR-3	711	2769.96	261.183	Cellline
SKBR-3	712	3072.36	536.331	Cellline
SKBR-3	713	2523	343.982	Cellline
SKBR-3	714	3156.06	274.429	Cellline
SKBR-3	715	3315.39	192.226	Cellline
SKBR-3	716	3066.9	468.536	Cellline
SKBR-3	717	2873.38	264.826	Cellline
SKBR-3	718	3135.4	317.768	Cellline
SKBR-3	719	3012.42	593.526	Cellline
SKBR-3	720	3064.1	266.124	Cellline
SKBR-3	721	3169.19	473.23	Cellline
SKBR-3	722	3056.23	213.191	Cellline
SKBR-3	723	3349.06	756.609	Cellline
SKBR-3	724	3172.77	456.804	Cellline
SKBR-3	725	3105.91	248.601	Cellline
SKBR-3	726	2890.09	926.811	Cellline
SKBR-3	727	3254.88	222.626	Cellline
SKBR-3	728	3303.73	516.686	Cellline
SKBR-3	729	3333.52	620.231	Cellline
SKBR-3	730	3475.75	240.957	Cellline
SKBR-3	731	2909.97	299.132	Cellline
SKBR-3	732	3387.88	452.709	Cellline
SKBR-3	733	2960.96	578.077	Cellline
SKBR-3	734	2997.32	347.673	Cellline
SKBR-3	735	3236.55	416.141	Cellline
SKBR-3	736	2346.18	401.725	Cellline
SKBR-3	736	2496.87	420.97	Cellline
SKBR-3	737	3440.19	396.539	Cellline
SKBR-3	738	3371.06	432.705	Cellline
SKBR-3	739	3795.02	243.613	Cellline
SKBR-3	740	3186.79	155.174	Cellline
SKBR-3	741	2926.55	451	Cellline
SKBR-3	742	3305.91	265.756	Cellline
SKBR-3	743	3372.61	673.16	Cellline
SKBR-3	744	3370.7	284.695	Cellline
SKBR-3	745	3344.36	392.053	Cellline
SKBR-3	746	3843.06	417.732	Cellline
SKBR-3	747	3428.64	109.287	Cellline
SKBR-3	748	2940.49	150.94	Cellline
SKBR-3	749	2973.37	284.242	Cellline
SKBR-3	750	3386.15	316.211	Cellline
SKBR-3	751	3232.26	315.74	Cellline
SKBR-3	752	3651.96	1513.47	Cellline
SKBR-3	753	3110.25	140.268	Cellline
SKBR-3	754	3260.44	453.101	Cellline
SKBR-3	755	3710.09	513.496	Cellline
SKBR-3	756	3014.88	444.946	Cellline
SKBR-3	757	3515.18	338.751	Cellline
SKBR-3	758	3500.87	593.954	Cellline
SKBR-3	759	3467.35	285.241	Cellline
SKBR-3	760	3454.76	266.728	Cellline
SKBR-3	761	3015.31	116.688	Cellline
SKBR-3	762	3102.43	255.422	Cellline
SKBR-3	763	3155.38	1569.01	Cellline
SKBR-3	764	2719.27	619.639	Cellline
SKBR-3	765	3505.3	151.334	Cellline
SKBR-3	766	3271.34	243.121	Cellline
SKBR-3	767	3332.21	262.292	Cellline
SKBR-3	768	3163.46	98.3573	Cellline
SKBR-3	769	3237.67	122.061	Cellline
SKBR-3	771	3288.78	424.334	Cellline
SKBR-3	772	3285.15	196.201	Cellline
SKBR-3	773	3254.53	211.35	Cellline
SKBR-3	774	3106.2	253.5	Cellline
SKBR-3	775	3429.49	372.677	Cellline
SKBR-3	776	3063.51	190.414	Cellline
SKBR-3	777	3282.22	267.189	Cellline
SKBR-3	778	3479.09	339.239	Cellline
SKBR-3	779	3416.8	238.388	Cellline
SKBR-3	780	3230.56	205.376	Cellline
SKBR-3	781	3319.7	246.562	Cellline
SKBR-3	782	3134.64	260.125	Cellline
SKBR-3	783	3286.84	403.289	Cellline
SKBR-3	784	3429.36	360.047	Cellline
SKBR-3	785	3468.82	254.297	Cellline
SKBR-3	786	3334.14	91.3718	Cellline
SKBR-3	787	3163.72	503.883	Cellline
SKBR-3	788	3583.97	422.255	Cellline
SKBR-3	789	3482.34	496.454	Cellline
SKBR-3	790	3454.23	356.846	Cellline
SKBR-3	791	2640.72	168.39	Cellline
SKBR-3	792	2995.09	212.029	Cellline
SKBR-3	793	3320.77	315.451	Cellline
SKBR-3	794	3288.87	308.252	Cellline
SKBR-3	795	3046.44	373.596	Cellline
SKBR-3	796	3136.15	331.077	Cellline
SKBR-3	797	3266.98	320.146	Cellline
SKBR-3	798	3435.79	333.552	Cellline
SKBR-3	799	3256.13	250.517	Cellline
SKBR-3	800	3044.43	425.113	Cellline
SKBR-3	801	3149.02	472.036	Cellline
SKBR-3	802	3040.35	370.059	Cellline
SKBR-3	803	3003.32	262.472	Cellline
SKBR-3	804	3087.54	565.955	Cellline
SKBR-3	805	3101.62	274.992	Cellline
SKBR-3	806	3404.39	327.42	Cellline
SKBR-3	807	3142.27	224.929	Cellline
SKBR-3	808	3110.03	336.068	Cellline
SKBR-3	809	3318.89	1104.62	Cellline
SKBR-3	810	3163.58	421.281	Cellline
SKBR-3	811	2846.99	245.158	Cellline
SKBR-3	812	3069.92	453.618	Cellline
SKBR-3	813	3304.4	308.742	Cellline
SKBR-3	814	3452.13	580.269	Cellline
SKBR-3	815	3213.42	265.345	Cellline
SKBR-3	816	3469.09	404.722	Cellline
SKBR-3	817	3212.76	267.246	Cellline
SKBR-3	818	3375.9	488.395	Cellline
SKBR-3	819	3244.46	602.88	Cellline
SKBR-3	820	2904.69	515.72	Cellline
SKBR-3	821	3327.53	246.753	Cellline
SKBR-3	822	3545.29	578.999	Cellline
SKBR-3	823	3417	603.875	Cellline
SKBR-3	824	3378.68	207.857	Cellline
SKBR-3	825	3317.85	248.905	Cellline
SKBR-3	826	3067.89	315.48	Cellline
SKBR-3	827	3146.46	186.56	Cellline
SKBR-3	828	3054.55	434.01	Cellline
SKBR-3	829	3320.52	424.328	Cellline
SKBR-3	830	2921.52	254.717	Cellline
SKBR-3	831	3074.16	547.824	Cellline
SKBR-3	832	3118.6	410.619	Cellline
SKBR-3	833	2850.73	265.438	Cellline
SKBR-3	834	3470.32	409.564	Cellline
SKBR-3	835	3080.57	425.385	Cellline
SKBR-3	836	3223.51	388.808	Cellline
SKBR-3	837	3291.71	248.289	Cellline
SKBR-3	838	3230.08	134.732	Cellline
SKBR-3	839	3202.99	406.632	Cellline
SKBR-3	840	3149.77	501.661	Cellline
SKBR-3	841	3229.3	577.159	Cellline
SKBR-3	842	2912.9	121.026	Cellline
SKBR-3	843	3084.54	395.6	Cellline
SKBR-3	844	3412.18	242.179	Cellline
SKBR-3	845	3221.51	549.842	Cellline
SKBR-3	846	2877.73	134.686	Cellline
SKBR-3	847	3285.29	637.294	Cellline
SKBR-3	850	2752.7	516.107	Cellline
SKBR-3	851	3167.78	286.004	Cellline
SKBR-3	852	2980.74	356.253	Cellline
SKBR-3	853	3336.18	203.388	Cellline
SKBR-3	855	3298.76	173.743	Cellline
SKBR-3	856	3238.55	438.372	Cellline
SKBR-3	857	2966.33	386.741	Cellline
SKBR-3	858	3152.88	167.472	Cellline
SKBR-3	859	2996.51	572.712	Cellline
SKBR-3	860	3066.81	467.888	Cellline
SKBR-3	861	2770.21	245.952	Cellline
SKBR-3	862	3087.47	278.703	Cellline
SKBR-3	863	3016.9	731.16	Cellline
SKBR-3	864	3064.45	569.112	Cellline
SKBR-3	865	3177.38	342.329	Cellline
SKBR-3	866	3144.27	185.172	Cellline
SKBR-3	867	3262.63	406.144	Cellline
SKBR-3	868	3096.42	654.938	Cellline
SKBR-3	869	3188.6	548.062	Cellline
SKBR-3	870	3481.87	340.983	Cellline
SKBR-3	871	3216.44	343.403	Cellline
SKBR-3	874	3031.78	607.972	Cellline
SKBR-3	875	3114.28	500.131	Cellline
SKBR-3	876	3129.94	316.643	Cellline
SKBR-3	877	2957.05	299.903	Cellline
SKBR-3	878	3204.5	667.2	Cellline
SKBR-3	879	3455.79	457.549	Cellline
SKBR-3	880	3097.58	516.322	Cellline
SKBR-3	881	3074.89	392.651	Cellline
SKBR-3	882	3071.11	262.985	Cellline
SKBR-3	883	3196.91	339.521	Cellline
SKBR-3	884	3082.81	221.326	Cellline
SKBR-3	885	2846.25	287.279	Cellline
SKBR-3	886	740.949	0	Cellline
SKBR-3	886	3153.67	622.893	Cellline
SKBR-3	887	3521.37	425.358	Cellline
SKBR-3	887	3612.36	336.711	Cellline
SKBR-3	888	3195.75	321.865	Cellline
SKBR-3	889	2912.72	200.216	Cellline
SKBR-3	890	3800.75	282.449	Cellline
SKBR-3	891	3174.36	386.894	Cellline
SKBR-3	892	3165.54	225.406	Cellline
SKBR-3	893	3257.84	723.041	Cellline
SKBR-3	894	2985.99	434.345	Cellline
SKBR-3	895	3090.93	365.037	Cellline
SKBR-3	896	2708.1	588.371	Cellline
SKBR-3	897	852.483	142.623	Cellline
SKBR-3	898	3214.13	533.315	Cellline
SKBR-3	900	3105.08	455.39	Cellline
SKBR-3	901	3142.05	499.023	Cellline
SKBR-3	902	3018	690.463	Cellline
SKBR-3	903	2874.12	176.964	Cellline
SKBR-3	904	2947.48	286.513	Cellline
SKBR-3	905	3054.48	518.658	Cellline
SKBR-3	906	3213.47	455.625	Cellline
SKBR-3	907	3390.41	404.812	Cellline
SKBR-3	908	2905.81	547.262	Cellline
SKBR-3	909	3213.45	384.464	Cellline
SKBR-3	910	2891.91	83.35	Cellline
SKBR-3	911	3137.33	599.803	Cellline
SKBR-3	912	3135.08	453.984	Cellline
SKBR-3	913	2917.72	265.251	Cellline
SKBR-3	914	3305.56	434.436	Cellline
SKBR-3	915	2915.99	472.029	Cellline
SKBR-3	916	3549.52	308.208	Cellline
SKBR-3	917	3007.95	358.531	Cellline
SKBR-3	918	3185.92	386.906	Cellline
SKBR-3	919	3256.24	306.366	Cellline
SKBR-3	920	3381.8	476.914	Cellline
SKBR-3	921	3171.29	274.685	Cellline
SKBR-3	922	3025.27	348.39	Cellline
SKBR-3	923	2966.63	178.468	Cellline
SKBR-3	925	3280.93	447.469	Cellline
SKBR-3	926	3164.86	320.175	Cellline
SKBR-3	927	3492.01	320.981	Cellline
SKBR-3	928	2855.92	327.057	Cellline
SKBR-3	929	3142.27	492.666	Cellline
SKBR-3	930	3320.77	366.087	Cellline
SKBR-3	931	3365.03	691.805	Cellline
SKBR-3	932	3387.1	454.801	Cellline
SKBR-3	934	2960.89	70.0094	Cellline
SKBR-3	935	3089.55	341.331	Cellline
SKBR-3	936	3107.54	418.129	Cellline
SKBR-3	937	3201.78	307.492	Cellline
SKBR-3	938	3124.47	336.063	Cellline
SKBR-3	939	3015.51	300.873	Cellline
SKBR-3	940	3188.85	329.991	Cellline
SKBR-3	941	3314.16	400.002	Cellline
SKBR-3	942	3019.7	208.211	Cellline
SKBR-3	943	3127.76	351.698	Cellline
SKBR-3	944	2751.9	316.787	Cellline
SKBR-3	946	2608.61	522.626	Cellline
SKBR-3	947	3054.55	402.95	Cellline
SKBR-3	948	2882.91	85.6079	Cellline
SKBR-3	949	3175.72	420.736	Cellline
SKBR-3	950	3085.48	433.965	Cellline
SKBR-3	951	2945.15	257.869	Cellline
SKBR-3	952	3100.01	474.112	Cellline
SKBR-3	953	3031.92	244.758	Cellline
SKBR-3	954	3258.3	650.18	Cellline
SKBR-3	955	3257.61	458.828	Cellline
SKBR-3	956	3481.2	401.902	Cellline
SKBR-3	958	899.066	0	Cellline
SKBR-3	958	3388.77	522.218	Cellline
SKBR-3	959	3493.81	403.872	Cellline
SKBR-3	960	3052.4	245.554	Cellline
SKBR-3	961	3095.56	655.606	Cellline
SKBR-3	963	3386.02	182.839	Cellline
SKBR-3	964	3442.52	430.041	Cellline
SKBR-3	965	3248.93	177.855	Cellline
SKBR-3	966	3281.46	299.745	Cellline
SKBR-3	967	3532.8	616.695	Cellline
SKBR-3	968	3312.31	361.552	Cellline
SKBR-3	969	3328.3	249.921	Cellline
SKBR-3	970	3255.12	370.758	Cellline
SKBR-3	971	3307.61	334.429	Cellline
SKBR-3	972	2929.32	125.425	Cellline
SKBR-3	973	3583.3	795.685	Cellline
SKBR-3	974	3076.83	344.521	Cellline
SKBR-3	975	3469.53	409.249	Cellline
SKBR-3	976	3274.25	455.363	Cellline
SKBR-3	977	3376.39	345.71	Cellline
SKBR-3	978	3202.7	488.968	Cellline
SKBR-3	979	3192.66	965.234	Cellline
SKBR-3	980	3422	245.953	Cellline
SKBR-3	981	3095.91	590.851	Cellline
SKBR-3	982	3024.18	595.119	Cellline
SKBR-3	983	3115.23	263.251	Cellline
SKBR-3	984	3249.2	173.92	Cellline
SKBR-3	985	3203.36	247.118	Cellline
SKBR-3	986	3323.8	155.416	Cellline
SKBR-3	987	2847.87	361.784	Cellline
SKBR-3	988	2940.8	376.515	Cellline
SKBR-3	989	3139.6	366.813	Cellline
SKBR-3	990	3155.39	301.567	Cellline
SKBR-3	991	3120.62	250.605	Cellline
SKBR-3	992	2907.19	370.54	Cellline
SKBR-3	993	3014.34	250.926	Cellline
SKBR-3	994	2897.81	506.831	Cellline
SKBR-3	995	2906.4	302.081	Cellline
SKBR-3	996	3241.31	402.5	Cellline
SKBR-3	997	2714.48	272.029	Cellline
SKBR-3	998	2676.52	316.533	Cellline
SKBR-3	999	3007.25	195.307	Cellline
SKBR-3	1000	3238.06	350.861	Cellline
SKBR-3	1001	3041.01	285.486	Cellline
SKBR-3	1002	2859.35	371.813	Cellline
SKBR-3	1003	2328.66	452.525	Cellline
SKBR-3	1004	2950.25	501.766	Cellline
SKBR-3	1005	2876.7	220.362	Cellline
SKBR-3	1006	3415.79	345.88	Cellline
SKBR-3	1007	2949.95	615.776	Cellline
SKBR-3	1009	3243.56	331.044	Cellline
SKBR-3	1010	2958.37	456.552	Cellline
SKBR-3	1011	3176.57	326.35	Cellline
SKBR-3	1012	2764.05	384.831	Cellline
SKBR-3	1013	3236.28	398.086	Cellline
SKBR-3	1014	2007.11	260.278	Cellline
SKBR-3	1015	3008.84	346.535	Cellline
SKBR-3	1016	2988.2	540.443	Cellline
SKBR-3	1017	3040.38	326.135	Cellline
SKBR-3	1018	2875.64	804.292	Cellline
SKBR-3	1019	2836.04	496.687	Cellline
SKBR-3	1020	2952.38	358.191	Cellline
SKBR-3	1021	3163.32	485.353	Cellline
SKBR-3	1022	3290.27	596.951	Cellline
SKBR-3	1023	3159.72	755.078	Cellline
SKBR-3	1024	3121.56	446.617	Cellline
SKBR-3	1025	3036.06	323.616	Cellline
SKBR-3	1026	2788.83	350.203	Cellline
SKBR-3	1027	3266.29	911.222	Cellline
SKBR-3	1028	3110.19	373.445	Cellline
SKBR-3	1029	2580.58	306.329	Cellline
SKBR-3	1030	2932.14	375.07	Cellline
SKBR-3	1031	3237.02	277.639	Cellline
SKBR-3	1032	2720.95	333.83	Cellline
SKBR-3	1033	3288.23	431.597	Cellline
SKBR-3	1034	3351.94	573.976	Cellline
SKBR-3	1035	3048.09	255.003	Cellline
SKBR-3	1036	2966.16	261.17	Cellline
SKBR-3	1037	3052.22	365.304	Cellline
SKBR-3	1038	3562.36	337.89	Cellline
SKBR-3	1039	3541.97	111.934	Cellline
SKBR-3	1040	3281.27	300.191	Cellline
SKBR-3	1041	3493.83	159.456	Cellline
SKBR-3	1042	2902.3	587.568	Cellline
SKBR-3	1043	3464.18	435.245	Cellline
SKBR-3	1044	2963.74	457.544	Cellline
SKBR-3	1045	3201.84	380.062	Cellline
SKBR-3	1046	2704.59	194.725	Cellline
SKBR-3	1047	3138.78	320.575	Cellline
SKBR-3	1048	2773.21	407.473	Cellline
SKBR-3	1048	578.77	0	Cellline
SKBR-3	1049	3472.08	404.409	Cellline
SKBR-3	1050	3520.97	320.529	Cellline
SKBR-3	1051	3379.82	382.512	Cellline
SKBR-3	1052	3327.28	224.219	Cellline
SKBR-3	1053	3166.86	468.408	Cellline
SKBR-3	1054	3336.6	378.836	Cellline
SKBR-3	1055	3314.75	302.928	Cellline
SKBR-3	1056	3292.93	383.554	Cellline
SKBR-3	1057	3249.83	244.853	Cellline
SKBR-3	1058	3000.26	417.442	Cellline
SKBR-3	1059	3371.15	303.161	Cellline
SKBR-3	1060	3322.56	513.728	Cellline
SKBR-3	1061	3251.85	251.551	Cellline
SKBR-3	1062	3164.89	359.659	Cellline
SKBR-3	1063	3467.48	430.727	Cellline
SKBR-3	1064	3181.25	402.432	Cellline
SKBR-3	1065	3344.17	499.344	Cellline
SKBR-3	1066	3014.82	425.972	Cellline
SKBR-3	1067	3169.71	368.623	Cellline
SKBR-3	1068	3071.88	362.142	Cellline
SKBR-3	1069	3336.52	244.632	Cellline
SKBR-3	1070	3283.85	445.618	Cellline
SKBR-3	1071	3142.72	246.658	Cellline
SKBR-3	1072	3063.24	189.296	Cellline
SKBR-3	1073	3267.1	386.068	Cellline
SKBR-3	1074	3371.13	356.164	Cellline
SKBR-3	1075	3106.09	436.569	Cellline
SKBR-3	1076	3416.9	537.287	Cellline
SKBR-3	1077	3203.3	420.534	Cellline
SKBR-3	1078	3338.17	511.182	Cellline
SKBR-3	1079	3331.65	902.857	Cellline
SKBR-3	1080	3065.91	198.246	Cellline
SKBR-3	1081	3373.25	436.254	Cellline
SKBR-3	1082	3342.24	358.281	Cellline
SKBR-3	1083	3388.17	454.55	Cellline
SKBR-3	1084	3369.65	214.847	Cellline
SKBR-3	1085	3191.18	368.71	Cellline
SKBR-3	1086	3387.74	0	Cellline
SKBR-3	1087	3315.14	364.182	Cellline
SKBR-3	1088	3355.63	296.568	Cellline
SKBR-3	1089	3190.24	265.931	Cellline
SKBR-3	1090	3336.28	417.437	Cellline
SKBR-3	1091	3090.57	379.054	Cellline
SKBR-3	1092	3236.33	233.424	Cellline
SKBR-3	1093	3237.77	300.535	Cellline
SKBR-3	1094	2826.59	100.175	Cellline
SKBR-3	1095	3217.63	490.678	Cellline
SKBR-3	1096	3396.71	217.187	Cellline
SKBR-3	1097	3125.05	151.786	Cellline
SKBR-3	1098	3257.2	166.611	Cellline
SKBR-3	1099	3400.95	225.395	Cellline
SKBR-3	1100	3195.96	401.691	Cellline
SKBR-3	1101	3308.8	677.531	Cellline
SKBR-3	1102	3328.93	0	Cellline
SKBR-3	1103	3446.5	234.017	Cellline
SKBR-3	1104	3112.78	385.678	Cellline
SKBR-3	1105	3635.84	342.233	Cellline
SKBR-3	1106	3262.83	440.86	Cellline
SKBR-3	1107	3280.36	265.801	Cellline
SKBR-3	1108	3364.47	320.068	Cellline
SKBR-3	1109	3530.93	299.209	Cellline
SKBR-3	1110	3286.65	292.358	Cellline
SKBR-3	1111	3006.45	0	Cellline
SKBR-3	1112	3305.04	187.476	Cellline
SKBR-3	1113	3205.45	531.168	Cellline
SKBR-3	1114	3526.67	664.094	Cellline
SKBR-3	1115	3470.87	463.341	Cellline
SKBR-3	1116	3570.88	196.432	Cellline
SKBR-3	1117	2929.35	476.037	Cellline
SKBR-3	1118	2874.88	215.704	Cellline
SKBR-3	1119	3332.19	457.898	Cellline
SKBR-3	1120	3349.83	619.702	Cellline
SKBR-3	1121	2963.77	415.261	Cellline
SKBR-3	1123	3162.76	155.148	Cellline
SKBR-3	1124	3282.43	397.599	Cellline
SKBR-3	1126	2688.58	323.071	Cellline
SKBR-3	1127	3288.13	214.886	Cellline
SKBR-3	1128	3264.8	407.34	Cellline
SKBR-3	1129	3220.48	263.434	Cellline
SKBR-3	1130	3156.75	164.46	Cellline
SKBR-3	1131	3338.89	359.917	Cellline
SKBR-3	1132	3270.5	410.15	Cellline
SKBR-3	1133	3074.3	218.803	Cellline
SKBR-3	1134	3184.29	655.172	Cellline
SKBR-3	1135	3597.31	331.856	Cellline
SKBR-3	1136	3376.25	331.046	Cellline
SKBR-3	1137	3266.18	457.79	Cellline
SKBR-3	1138	3489.62	303.092	Cellline
SKBR-3	1140	3092.57	373.739	Cellline
SKBR-3	1141	3168.42	138.648	Cellline
SKBR-3	1142	3185.2	266.544	Cellline
SKBR-3	1143	3610.82	317.497	Cellline
SKBR-3	1144	3078.03	96.8734	Cellline
SKBR-3	1145	2998.05	411.506	Cellline
SKBR-3	1146	3099.25	715.067	Cellline
SKBR-3	1147	3412.08	148.407	Cellline
SKBR-3	1148	3093.98	442.055	Cellline
SKBR-3	1149	3042.13	105.377	Cellline
SKBR-3	1150	3240.5	228.811	Cellline
SKBR-3	1151	3423.42	253.097	Cellline
SKBR-3	1152	3113.39	268.579	Cellline
SKBR-3	1153	3420.49	528.829	Cellline
SKBR-3	1154	3037.04	238.977	Cellline
SKBR-3	1155	3382.41	486.585	Cellline
SKBR-3	1156	2892.12	465.562	Cellline
SKBR-3	1157	3021.85	274.909	Cellline
SKBR-3	1158	3314.07	324.791	Cellline
SKBR-3	1159	3402.16	258.617	Cellline
SKBR-3	1161	3564.14	363.183	Cellline
SKBR-3	1162	3269.54	228.22	Cellline
SKBR-3	1163	3311.74	411.013	Cellline
SKBR-3	1164	3211.87	474.552	Cellline
SKBR-3	1165	3068.04	314.425	Cellline
SKBR-3	1166	3046.91	251.341	Cellline
SKBR-3	1167	3161.14	342.896	Cellline
SKBR-3	1168	3267.73	722.537	Cellline
SKBR-3	1169	3300.8	310.721	Cellline
SKBR-3	1170	3014.84	476.104	Cellline
SKBR-3	1172	3440.1	298.015	Cellline
SKBR-3	1173	3313.81	201.356	Cellline
SKBR-3	1174	3248.15	265.519	Cellline
SKBR-3	1175	3158.08	201.374	Cellline
SKBR-3	1176	3268.15	406.347	Cellline
SKBR-3	1177	3276.65	248.603	Cellline
SKBR-3	1178	3268.2	193.541	Cellline
SKBR-3	1179	3127.4	257.775	Cellline
SKBR-3	1180	3374.59	345.792	Cellline
SKBR-3	1181	3022.98	378.841	Cellline
SKBR-3	1182	3136.86	270.908	Cellline
SKBR-3	1183	2933.29	198.278	Cellline
SKBR-3	1184	788.672	0	Cellline
SKBR-3	1184	3218.33	623.208	Cellline
SKBR-3	1185	3198.89	360.424	Cellline
SKBR-3	1186	2674.54	472.838	Cellline
SKBR-3	1187	2400.93	376.149	Cellline
SKBR-3	1188	2706.92	405.877	Cellline
SKBR-3	1189	2997.79	337.144	Cellline
SKBR-3	1190	3362.9	325.171	Cellline
SKBR-3	1191	3236.33	137.545	Cellline
SKBR-3	1192	3131.73	540.056	Cellline
SKBR-3	1193	3101.39	402.189	Cellline
SKBR-3	1194	3060.15	531.037	Cellline
SKBR-3	1197	3182.64	360.391	Cellline
SKBR-3	1198	2975.33	223.856	Cellline
SKBR-3	1199	3172.85	294.282	Cellline
SKBR-3	1200	3216.18	346.225	Cellline
SKBR-3	1201	3317.68	332.709	Cellline
SKBR-3	1202	3046.76	541.915	Cellline
SKBR-3	1204	2957.74	337.541	Cellline
SKBR-3	1205	688.121	0	Cellline
SKBR-3	1205	3120.35	291.416	Cellline
SKBR-3	1206	2997.08	565.48	Cellline
SKBR-3	1207	3217.69	508.528	Cellline
SKBR-3	1208	3363.24	250.847	Cellline
SKBR-3	1210	3281.43	253.647	Cellline
SKBR-3	1211	3338.34	270.89	Cellline
SKBR-3	1213	3220.56	475.189	Cellline
SKBR-3	1214	3150.12	278.902	Cellline
SKBR-3	1216	3509.7	673.449	Cellline
SKBR-3	1217	3244.6	391.067	Cellline
SKBR-3	1218	3118.39	351.804	Cellline
SKBR-3	1219	3534.9	347.848	Cellline
SKBR-3	1220	3174.38	200.103	Cellline
SKBR-3	1221	3212.1	429.919	Cellline
SKBR-3	1223	3190.07	458.679	Cellline
SKBR-3	1224	3204.37	491.38	Cellline
SKBR-3	1225	3270.3	495.074	Cellline
SKBR-3	1227	2905.81	336.853	Cellline
SKBR-3	1228	3208.92	232.15	Cellline
SKBR-3	1229	3166.35	332.039	Cellline
SKBR-3	1230	3190.17	226.046	Cellline
SKBR-3	1231	3193.95	552.573	Cellline
SKBR-3	1232	3617.71	374.954	Cellline
SKBR-3	1233	3115.57	463.435	Cellline
SKBR-3	1234	3277.54	286.705	Cellline
SKBR-3	1235	3185.04	436.01	Cellline
SKBR-3	1237	3180.24	338.102	Cellline
SKBR-3	1238	3098.06	213.605	Cellline
SKBR-3	1239	3401.44	428.101	Cellline
SKBR-3	1240	3304.26	430.937	Cellline
SKBR-3	1241	3205.69	265.003	Cellline
SKBR-3	1242	3011.97	340.058	Cellline
SKBR-3	1244	3141.3	115.206	Cellline
SKBR-3	1245	3044.67	401.192	Cellline
SKBR-3	1246	3020.14	358.213	Cellline
SKBR-3	1247	3243.42	302.947	Cellline
SKBR-3	1248	3109.38	329.565	Cellline
SKBR-3	1249	3201.33	449.626	Cellline
SKBR-3	1250	2916.25	243.838	Cellline
SKBR-3	1251	3347.16	387.922	Cellline
SKBR-3	1252	3139.12	583.824	Cellline
SKBR-3	1253	3091.57	497.743	Cellline
SKBR-3	1254	3357.4	170.591	Cellline
SKBR-3	1255	3158.14	484.154	Cellline
SKBR-3	1256	2970.14	218.941	Cellline
SKBR-3	1257	3213.38	331.016	Cellline
SKBR-3	1258	3448.37	273.881	Cellline
SKBR-3	1259	3399.75	523.753	Cellline
SKBR-3	1260	2775.75	342.297	Cellline
SKBR-3	1261	2878.62	395.508	Cellline
SKBR-3	1262	2848.89	259.325	Cellline
SKBR-3	1263	3177.2	384.486	Cellline
SKBR-3	1264	3416.4	249.747	Cellline
SKBR-3	1265	3218.94	490.549	Cellline
SKBR-3	1266	3261.16	489.161	Cellline
SKBR-3	1267	2649.96	302.42	Cellline
SKBR-3	1268	3143.54	371.884	Cellline
SKBR-3	1269	3132.68	115.175	Cellline
SKBR-3	1270	3212.55	373.359	Cellline
SKBR-3	1271	3231.25	525.701	Cellline
SKBR-3	1272	2952.81	249.609	Cellline
SKBR-3	1273	2786.93	174.936	Cellline
SKBR-3	1276	2949.73	194.523	Cellline
SKBR-3	1277	3185.23	378.702	Cellline
SKBR-3	1278	3198.71	318.248	Cellline
SKBR-3	1279	3124.87	320.567	Cellline
SKBR-3	1280	2950.67	99.4913	Cellline
SKBR-3	1283	3257.02	282.982	Cellline
SKBR-3	1284	3338	143.749	Cellline
SKBR-3	1285	3523.91	241.902	Cellline
SKBR-3	1286	3388.8	320.421	Cellline
SKBR-3	1287	3269.02	286.111	Cellline
SKBR-3	1288	3013.2	330.935	Cellline
SKBR-3	1289	3034.35	393.7	Cellline
SKBR-3	1290	3106.83	287.019	Cellline
SKBR-3	1291	3303.95	305.067	Cellline
SKBR-3	1292	3582.28	315.467	Cellline
SKBR-3	1293	3052.04	188.123	Cellline
SKBR-3	1295	3271.06	280.345	Cellline
SKBR-3	1297	3356.25	248.094	Cellline
SKBR-3	1298	3348.74	356.851	Cellline
SKBR-3	1300	3170	225.33	Cellline
SKBR-3	1301	3489.74	547.15	Cellline
SKBR-3	1303	3510.54	299.641	Cellline
SKBR-3	1304	3351.94	489.11	Cellline
SKBR-3	1305	2873.66	99.3445	Cellline
SKBR-3	1306	3028.64	399.523	Cellline
SKBR-3	1307	3125.65	315.062	Cellline
SKBR-3	1308	3143.02	311.947	Cellline
SKBR-3	1309	3075.16	207.151	Cellline
SKBR-3	1310	3285.46	451.576	Cellline
SKBR-3	1311	2776.33	188.485	Cellline
SKBR-3	1312	2946.83	626.905	Cellline
SKBR-3	1313	3156.2	325.151	Cellline
SKBR-3	1314	3152.19	367.809	Cellline
SKBR-3	1315	2986.63	765.664	Cellline
SKBR-3	1316	3141.06	303.8	Cellline
SKBR-3	1317	2924.35	85.2743	Cellline
SKBR-3	1318	3104.25	439.115	Cellline
SKBR-3	1320	3223.93	619.051	Cellline
SKBR-3	1321	3372.88	290.51	Cellline
SKBR-3	1322	3088.3	206.607	Cellline
SKBR-3	1323	2966.1	425.005	Cellline
SKBR-3	1324	2746.67	987.258	Cellline
SKBR-3	1325	3218.12	505.977	Cellline
SKBR-3	1326	2955.88	688.23	Cellline
SKBR-3	1327	3268.17	489.457	Cellline
SKBR-3	1328	2960.79	180.913	Cellline
SKBR-3	1329	2844.73	279.51	Cellline
SKBR-3	1330	2686.56	170.76	Cellline
SKBR-3	1331	3169.94	375.514	Cellline
SKBR-3	1332	3153.37	377.854	Cellline
SKBR-3	1333	3171.8	448.397	Cellline
SKBR-3	1334	3139.57	344.015	Cellline
SKBR-3	1335	3143.42	635.329	Cellline
SKBR-3	1337	2893.83	280.124	Cellline
SKBR-3	1338	3017.73	426.228	Cellline
SKBR-3	1339	2980.44	726.832	Cellline
SKBR-3	1340	3311.07	275.452	Cellline
SKBR-3	1342	2865.06	368.978	Cellline
SKBR-3	1343	3100.17	233.693	Cellline
SKBR-3	1344	2805.6	138.062	Cellline
MDA-MB 231	1	803.968	0	Cellline
MDA-MB 231	2	1787.76	0	Cellline
MDA-MB 231	3	1494.56	19.0188	Cellline
MDA-MB 231	4	2043.23	0	Cellline
MDA-MB 231	5	843.549	0	Cellline
MDA-MB 231	6	1385.96	35.4623	Cellline
MDA-MB 231	7	1298.29	0	Cellline
MDA-MB 231	8	1077.32	0	Cellline
MDA-MB 231	9	1336.99	0	Cellline
MDA-MB 231	10	1089.77	0	Cellline
MDA-MB 231	11	1294.44	0	Cellline
MDA-MB 231	12	1975.87	0	Cellline
MDA-MB 231	13	1078.09	0	Cellline
MDA-MB 231	14	860.791	0	Cellline
MDA-MB 231	15	1165.1	0	Cellline
MDA-MB 231	16	789.525	0	Cellline
MDA-MB 231	17	2573.28	35.641	Cellline
MDA-MB 231	18	976.996	0	Cellline
MDA-MB 231	19	1568.58	0	Cellline
MDA-MB 231	20	1530.13	0	Cellline
MDA-MB 231	21	560.831	0	Cellline
MDA-MB 231	22	1412.06	31.4977	Cellline
MDA-MB 231	24	677.422	0	Cellline
MDA-MB 231	25	1313.79	0	Cellline
MDA-MB 231	26	1498.19	0	Cellline
MDA-MB 231	27	359.338	0	Cellline
MDA-MB 231	28	1899.79	0	Cellline
MDA-MB 231	29	1081.36	0	Cellline
MDA-MB 231	30	748.651	0	Cellline
MDA-MB 231	31	1211.95	0	Cellline
MDA-MB 231	32	372.244	0	Cellline
MDA-MB 231	32	429.76	0	Cellline
MDA-MB 231	33	516.924	0	Cellline
MDA-MB 231	34	446.052	0	Cellline
MDA-MB 231	35	1737.11	0	Cellline
MDA-MB 231	36	1063.5	0	Cellline
MDA-MB 231	37	1046.47	0	Cellline
MDA-MB 231	38	593.38	0	Cellline
MDA-MB 231	39	972.994	0	Cellline
MDA-MB 231	40	1041.28	0	Cellline
MDA-MB 231	41	1119.97	0	Cellline
MDA-MB 231	42	2062.33	0	Cellline
MDA-MB 231	43	2017.76	0	Cellline
MDA-MB 231	44	1487.13	0	Cellline
MDA-MB 231	45	1511.72	0	Cellline
MDA-MB 231	46	1886.7	0	Cellline
MDA-MB 231	47	1144.85	0	Cellline
MDA-MB 231	48	1682.51	0	Cellline
MDA-MB 231	49	1024.63	0	Cellline
MDA-MB 231	50	1273.99	0	Cellline
MDA-MB 231	51	2126.83	0	Cellline
MDA-MB 231	52	1656.36	0	Cellline
MDA-MB 231	53	1046	0	Cellline
MDA-MB 231	54	1633.1	0	Cellline
MDA-MB 231	55	747.145	0	Cellline
MDA-MB 231	56	1155.83	0	Cellline
MDA-MB 231	57	1378.75	0	Cellline
MDA-MB 231	58	1282.17	0	Cellline
MDA-MB 231	59	2405.97	22.9221	Cellline
MDA-MB 231	60	1793.79	0	Cellline
MDA-MB 231	61	1662.45	0	Cellline
MDA-MB 231	62	2225.01	0	Cellline
MDA-MB 231	63	1180.78	0	Cellline
MDA-MB 231	64	761.666	0	Cellline
MDA-MB 231	65	1633.08	0	Cellline
MDA-MB 231	66	960.633	0	Cellline
MDA-MB 231	67	848.568	0	Cellline
MDA-MB 231	68	1128.89	0	Cellline
MDA-MB 231	69	1291.23	0	Cellline
MDA-MB 231	70	1577.25	29.0164	Cellline
MDA-MB 231	71	895.86	0	Cellline
MDA-MB 231	72	1838.24	0	Cellline
MDA-MB 231	73	2053.87	0	Cellline
MDA-MB 231	74	2137.29	32.9777	Cellline
MDA-MB 231	75	2457.38	0	Cellline
MDA-MB 231	76	1242.48	0	Cellline
MDA-MB 231	77	1301.11	0	Cellline
MDA-MB 231	78	1657.94	24.3529	Cellline
MDA-MB 231	79	786.112	0	Cellline
MDA-MB 231	80	1224.94	0	Cellline
MDA-MB 231	81	734.495	20.9486	Cellline
MDA-MB 231	82	1241.83	0	Cellline
MDA-MB 231	83	1521.2	0	Cellline
MDA-MB 231	84	1698.86	0	Cellline
MDA-MB 231	85	1413.04	22.8518	Cellline
MDA-MB 231	86	905.676	28.2104	Cellline
MDA-MB 231	87	1817.14	0	Cellline
MDA-MB 231	88	2452.89	25.9358	Cellline
MDA-MB 231	89	1745.55	0	Cellline
MDA-MB 231	90	458.393	0	Cellline
MDA-MB 231	91	966.975	0	Cellline
MDA-MB 231	92	1570.64	0	Cellline
MDA-MB 231	93	647.033	0	Cellline
MDA-MB 231	94	1304.16	0	Cellline
MDA-MB 231	95	995.466	0	Cellline
MDA-MB 231	96	2493.04	0	Cellline
MDA-MB 231	97	1474.75	0	Cellline
MDA-MB 231	98	1371.22	0	Cellline
MDA-MB 231	99	1324.35	0	Cellline
MDA-MB 231	100	750.055	0	Cellline
MDA-MB 231	101	936.445	0	Cellline
MDA-MB 231	102	1514.13	0	Cellline
MDA-MB 231	103	2637.74	0	Cellline
MDA-MB 231	104	2107.12	0	Cellline
MDA-MB 231	105	1741.23	0	Cellline
MDA-MB 231	106	609.991	0	Cellline
MDA-MB 231	107	988.502	0	Cellline
MDA-MB 231	108	1187.6	0	Cellline
MDA-MB 231	109	1967.2	0	Cellline
MDA-MB 231	110	1558.66	0	Cellline
MDA-MB 231	111	710.75	0	Cellline
MDA-MB 231	112	787.684	0	Cellline
MDA-MB 231	113	995.953	0	Cellline
MDA-MB 231	114	501.555	0	Cellline
MDA-MB 231	115	908.555	0	Cellline
MDA-MB 231	116	576.666	0	Cellline
MDA-MB 231	117	1414.08	0	Cellline
MDA-MB 231	118	1385.83	0	Cellline
MDA-MB 231	119	771.255	0	Cellline
MDA-MB 231	120	1196.47	0	Cellline
MDA-MB 231	121	673.121	0	Cellline
MDA-MB 231	122	1482.9	0	Cellline
MDA-MB 231	123	1310.98	0	Cellline
MDA-MB 231	124	764.233	0	Cellline
MDA-MB 231	125	1041.61	0	Cellline
MDA-MB 231	126	1173.08	0	Cellline
MDA-MB 231	127	1660.53	0	Cellline
MDA-MB 231	128	1557.34	0	Cellline
MDA-MB 231	129	1944.24	0	Cellline
MDA-MB 231	130	1152.98	0	Cellline
MDA-MB 231	131	787.482	0	Cellline
MDA-MB 231	132	982.517	0	Cellline
MDA-MB 231	133	374.663	0	Cellline
MDA-MB 231	134	1546.62	0	Cellline
MDA-MB 231	135	1431.47	0	Cellline
MDA-MB 231	136	1335.53	0	Cellline
MDA-MB 231	137	1146.37	0	Cellline
MDA-MB 231	138	1166.28	0	Cellline
MDA-MB 231	139	2111.32	0	Cellline
MDA-MB 231	140	1023.34	0	Cellline
MDA-MB 231	141	1056.02	0	Cellline
MDA-MB 231	142	1021	0	Cellline
MDA-MB 231	143	795.594	0	Cellline
MDA-MB 231	144	1338.43	0	Cellline
MDA-MB 231	145	1221.41	0	Cellline
MDA-MB 231	146	1162.23	0	Cellline
MDA-MB 231	147	1235.56	0	Cellline
MDA-MB 231	148	1191.43	0	Cellline
MDA-MB 231	149	689.067	0	Cellline
MDA-MB 231	150	844.172	0	Cellline
MDA-MB 231	151	1648.48	0	Cellline
MDA-MB 231	152	1444.78	0	Cellline
MDA-MB 231	153	345.574	0	Cellline
MDA-MB 231	154	1205.88	27.5506	Cellline
MDA-MB 231	155	1406.42	0	Cellline
MDA-MB 231	156	1091.71	0	Cellline
MDA-MB 231	157	794.854	0	Cellline
MDA-MB 231	158	1370.84	0	Cellline
MDA-MB 231	159	682.285	0	Cellline
MDA-MB 231	160	911.5	0	Cellline
MDA-MB 231	161	1350.1	14.4158	Cellline
MDA-MB 231	162	1323.75	0	Cellline
MDA-MB 231	163	718.447	0	Cellline
MDA-MB 231	164	2393.9	0	Cellline
MDA-MB 231	165	1946.01	0	Cellline
MDA-MB 231	166	1053.24	0	Cellline
MDA-MB 231	167	1678.49	0	Cellline
MDA-MB 231	168	961.475	0	Cellline
MDA-MB 231	169	1544.48	0	Cellline
MDA-MB 231	170	1037.07	0	Cellline
MDA-MB 231	171	1045.3	0	Cellline
MDA-MB 231	172	459.486	0	Cellline
MDA-MB 231	173	1899.29	0	Cellline
MDA-MB 231	174	1622.98	0	Cellline
MDA-MB 231	175	2263.42	16.2231	Cellline
MDA-MB 231	176	1063.2	0	Cellline
MDA-MB 231	177	1665.19	15.6139	Cellline
MDA-MB 231	178	2427.37	0	Cellline
MDA-MB 231	179	864.478	0	Cellline
MDA-MB 231	180	1543.82	34.9272	Cellline
MDA-MB 231	181	1382.54	26.0078	Cellline
MDA-MB 231	182	559.379	0	Cellline
MDA-MB 231	183	1211.86	0	Cellline
MDA-MB 231	184	1996.36	0	Cellline
MDA-MB 231	185	848.479	0	Cellline
MDA-MB 231	186	1182.39	0	Cellline
MDA-MB 231	187	2618.22	0	Cellline
MDA-MB 231	188	2032.09	0	Cellline
MDA-MB 231	189	2326.86	0	Cellline
MDA-MB 231	190	924.665	0	Cellline
MDA-MB 231	191	1596.74	0	Cellline
MDA-MB 231	192	832.413	0	Cellline
MDA-MB 231	193	1912	20.9926	Cellline
MDA-MB 231	194	2607.97	0	Cellline
MDA-MB 231	195	911.908	0	Cellline
MDA-MB 231	196	2436.13	0	Cellline
MDA-MB 231	197	498.762	0	Cellline
MDA-MB 231	198	818.928	0	Cellline
MDA-MB 231	199	1680.3	0	Cellline
MDA-MB 231	200	1052.07	0	Cellline
MDA-MB 231	201	1393.43	38.5127	Cellline
MDA-MB 231	202	697.558	0	Cellline
MDA-MB 231	203	1283.3	0	Cellline
MDA-MB 231	204	1367.38	0	Cellline
MDA-MB 231	205	800.712	0	Cellline
MDA-MB 231	206	1245.69	0	Cellline
MDA-MB 231	207	858.311	0	Cellline
MDA-MB 231	208	1177.83	0	Cellline
MDA-MB 231	209	1423.54	0	Cellline
MDA-MB 231	210	1622.42	12.9023	Cellline
MDA-MB 231	211	778.724	0	Cellline
MDA-MB 231	212	1186.48	0	Cellline
MDA-MB 231	213	1518.55	0	Cellline
MDA-MB 231	215	1114.68	0	Cellline
MDA-MB 231	216	1185.56	0	Cellline
MDA-MB 231	217	774.185	0	Cellline
MDA-MB 231	218	2114.3	0	Cellline
MDA-MB 231	219	1357.37	0	Cellline
MDA-MB 231	220	2022.66	0	Cellline
MDA-MB 231	221	2128.56	0	Cellline
[truncated: 153 more rows]

## Sheet: Number_HER2Positive_CTCs
Sample	positive_manual	total	positive_ACCEPT	Group
Sample_1	6	11	4	Group1
Sample_2	24	30	11	Group1
Sample_3	4	10	4	Group1
Sample_4	19	26	12	Group1
Sample_5	6	7	3	Group1
Sample_6	14	16	7	Group1
Sample_7	5	6	5	Group1
Sample_8	6	6	2	Group1
Sample_9	1	7	0	Group1
Sample_10	2	6	0	Group1
Sample_11	9	13	2	Group1
Sample_12	3	18	3	Group1
Sample_13	0	24	7	Group1
Sample_14	0	10	2	Group1
Sample_15	7	9	3	Group1
Sample_16	6	18	2	Group1
Sample_17	5	19	1	Group1
Sample_18	2	17	4	Group1
Sample_19	6	13	3	Group1
Sample_20	7	17	2	Group1
Sample_21	1	7	4	Group1
Sample_22	1	6	4	Group1
Sample_23	23	50	22	Group1
Sample_24	0	13	2	Group1
Sample_25	0	5	0	Group1
Sample_26	17	41	21	Group1
Sample_27	3	5	1	Group1
Sample_28	18	58	16	Group1
Sample_29	11	18	6	Group1
Sample_30	3	10	3	Group1
Sample_31	3	7	1	Group1
Sample_32	4	17	11	Group1
Sample_33	12	75	9	Group1
Sample_34	12	22	10	Group1
Sample_35	41	66	22	Group1
Sample_36	11	68	4	Group1
Sample_37	6	8	7	Group1
Sample_38	10	16	7	Group1
Sample_39	19	100	26	Group1
Sample_40	37	54	18	Group1
Sample_41	36	101	31	Group1
Sample_42	0	11	1	Group1
Sample_43	7	20	1	Group1
Sample_44	8	38	19	Group1
Sample_45	2	10	4	Group2
Sample_46	2	35	25	Group2
Sample_47	2	47	24	Group2
Sample_48	1	6	1	Group2
Sample_49	7	23	8	Group2
Sample_50	9	209	106	Group2
Sample_51	1	25	4	Group2
Sample_52	15	165	100	Group2
Sample_53	1	25	5	Group2
Sample_54	3	294	45	Group2
Sample_55	0	27	2	Group2
Sample_56	0	85	14	Group2
Sample_57	1	70	10	Group2
Sample_58	0	13	2	Group2
Sample_59	0	25	4	Group2
Sample_60	48	131	81	Group2
Sample_61	1	10	2	Group2
Sample_62	2	57	22	Group2
Sample_63	2	6	3	Group2
Sample_64	1	9	6	Group2
Sample_65	3	363	135	Group2
Sample_66	0	18	7	Group2
Sample_67	7	19	15	Group2
Sample_68	2	17	8	Group2
Sample_69	0	13	8	Group2
Sample_70	4	8	7	Group2
Sample_71	10	160	85	Group2
Sample_72	2	58	32	Group2
Sample_73	5	18	11	Group2
Sample_74	4	11	7	Group2
Sample_75	2	66	20	Group2
Sample_76	1	45	23	Group2
Sample_77	0	24	14	Group2
Sample_78	1	7	2	Group2
Sample_79	0	46	18	Group2
Sample_80	0	25	10	Group2
Sample_81	2	4	2	Group3
Sample_82	2	2	1	Group3
Sample_83	0	0	0	Group3
Sample_84	2	2	2	Group3
Sample_85	6	6	6	Group3
Sample_86	9	9	6	Group3
Sample_87	82	84	76	Group3
Sample_88	2	2	0	Group3
Sample_89	1	1	1	Group3
Sample_90	2	2	1	Group3
Sample_91	2	2	1	Group3
Sample_92	3	3	3	Group3
Sample_93	0	1	0	Group3
Sample_94	1	1	1	Group3
Sample_95	13	31	13	Group3
Sample_96	0	1	0	Group3
Sample_97	18	58	7	Group3
Sample_98	0	1	0	Group3
Sample_99	0	3	0	Group3
Sample_100	6	9	6	Group3
Sample_101	2	2	2	Group3
Sample_102	1	5	1	Group3
Sample_103	0	3	0	Group3
Sample_104	44	135	20	Group3
Sample_105	1	2	1	Group3
Sample_106	1	1	1	Group3
Sample_107	6	6	5	Group3
Sample_108	0	2	0	Group3
Sample_109	11	29	5	Group3
Sample_110	14	17	7	Group3
Sample_111	4	4	2	Group3
Sample_112	11	43	8	Group3
Sample_113	12	106	16	Group3
Sample_114	11	11	7	Group3
Sample_115	2	7	1	Group3
Sample_116	1	1	0	Group3
Sample_117	20	20	9	Group3
Sample_118	1	2	1	Group3
Sample_119	36	56	33	Group3
Sample_120	2	2	0	Group3
Sample_121	1	5	1	Group3
Sample_122	1	6	1	Group3
Sample_123	7	7	4	Group3
Sample_124	1	1	0	Group3
Sample_125	16	26	10	Group3
Sample_126	112	182	96	Group3
Sample_127	1	1	1	Group3
Sample_128	2	6	3	Group3
Sample_129	26	27	19	Group3
Sample_130	2	3	1	Group3
Sample_131	10	14	1	Group3
Sample_132	1	1	1	Group3
